# Supplementary material for: N′-[(E)-4-Chloro­benzyl­idene]-2-(4-isobutyl­phen­yl)propanohydrazide
Source: Acta Crystallogr Sect E Struct Rep Online. 2009 May 7;65(Pt 6):o1196–7. doi: 10.1107/S1600536809015906 (PMC2969596; doi:10.1107/S1600536809015906)
Supplement: Supplementary file 2 [file e-65-o1196-Isup2.hkl]

# 
# h,k,l, Fc-squared, Fo-squared, sigma(Fo-squared) and status flag 
# 
data_I
_shelx_title ' hz9_0m in P2(1)2(1)2(1) (100K)' 
_shelx_refln_list_code          4 
_shelx_F_calc_maximum      228.49 
_exptl_crystal_F_000      1456.00 
_reflns_d_resolution_high  0.7088 
 
loop_ 
 _symmetry_equiv_pos_as_xyz 
 'x, y, z' 
 '-x+1/2, -y, z+1/2' 
 '-x, y+1/2, -z+1/2' 
 'x+1/2, -y+1/2, -z' 
 
_cell_length_a     9.1405 
_cell_length_b    11.9260 
_cell_length_c    33.3487 
_cell_angle_alpha  90.000 
_cell_angle_beta   90.000 
_cell_angle_gamma  90.000 
 
_shelx_F_squared_multiplier     1.000 
 
loop_ 
 _refln_index_h 
 _refln_index_k 
 _refln_index_l 
 _refln_F_squared_calc 
 _refln_F_squared_meas 
 _refln_F_squared_sigma 
 _refln_observed_status 
   2   0   0    52206.08    51515.16    962.05 o 
   4   0   0    13531.15    14209.82    198.54 o 
   6   0   0     6613.54     7306.14    119.08 o 
   8   0   0     7162.05     6598.34    118.46 o 
  10   0   0      695.94      659.03     48.19 o 
  12   0   0       16.02       33.67     21.39 o 
   2   1   0    25475.28    24736.96    455.19 o 
   3   1   0        8.69       15.88      3.72 o 
   4   1   0      481.50      509.49     27.98 o 
   5   1   0       19.75       14.62      4.26 o 
   6   1   0      965.54      897.63     20.79 o 
   7   1   0      313.65      289.41     13.26 o 
   8   1   0        6.92       31.43      6.28 o 
   9   1   0       98.80       93.74      9.54 o 
  10   1   0      149.88      181.44     14.44 o 
  11   1   0       64.08       57.10     15.77 o 
  12   1   0        1.46       64.01     25.92 o 
   0   2   0    23630.60    23934.05    506.76 o 
   1   2   0      799.69      784.37     12.67 o 
   2   2   0     3809.25     3479.86     77.23 o 
   3   2   0      104.27       99.70      5.88 o 
   4   2   0     3828.29     3509.93     39.11 o 
   5   2   0       10.35       13.49      3.58 o 
   6   2   0      206.50      199.80      9.40 o 
   7   2   0      182.02      173.52     12.46 o 
   8   2   0     2757.75     2649.45     40.55 o 
   9   2   0      102.84      120.69     11.64 o 
  10   2   0     2323.38     2301.13     45.95 o 
  11   2   0        8.02       16.97      8.71 o 
  12   2   0        0.53        8.17     16.50 o 
   1   3   0     2007.60     2015.53     22.47 o 
   2   3   0      677.35      805.23     14.15 o 
   3   3   0        1.60       13.25      2.66 o 
   4   3   0      129.35      225.12      7.92 o 
   5   3   0      440.66      428.86     11.79 o 
   6   3   0      353.38      401.98     17.73 o 
   7   3   0        4.17        5.33      4.51 o 
   8   3   0       98.51      135.27     11.52 o 
   9   3   0        0.10       14.07      6.85 o 
  10   3   0        0.25        5.95      7.48 o 
  11   3   0       28.26       19.15     11.21 o 
  12   3   0       21.33       28.57     22.22 o 
   0   4   0    12887.64    13242.09    188.14 o 
   1   4   0        1.09       -0.22      4.09 o 
   2   4   0     4197.06     4345.62     44.41 o 
   3   4   0       83.71       96.12      4.87 o 
   4   4   0     6633.70     6452.05     58.81 o 
   5   4   0      430.98      455.99     12.91 o 
   6   4   0       46.26       53.02      6.12 o 
   7   4   0      202.65      206.16     12.75 o 
   8   4   0     1267.52     1286.88     30.82 o 
   9   4   0        0.66       15.61      7.50 o 
  10   4   0      438.53      404.49     24.46 o 
  11   4   0        1.80       10.20     10.35 o 
  12   4   0      237.77      265.76     23.30 o 
   1   5   0      113.84      130.02      7.18 o 
   2   5   0      142.02       90.11      4.39 o 
   3   5   0      460.46      523.21     11.23 o 
   4   5   0       34.84       39.71      3.86 o 
   5   5   0      304.66      266.40      9.62 o 
   6   5   0       12.54       11.58      4.41 o 
   7   5   0        9.74       15.43      6.34 o 
   8   5   0      456.68      476.06     25.07 o 
   9   5   0        1.63       -1.04      7.73 o 
  10   5   0       48.01       52.59     12.89 o 
  11   5   0       14.50       10.80     18.17 o 
  12   5   0      148.29      163.22     27.89 o 
   0   6   0     9897.91     9873.35    148.80 o 
   1   6   0       14.40       17.70      4.30 o 
   2   6   0     1951.46     1930.43     31.92 o 
   3   6   0        0.11        6.76      2.42 o 
   4   6   0     2872.39     3026.50     37.24 o 
   5   6   0       64.04       72.46      5.31 o 
   6   6   0       31.07       56.04      7.82 o 
   7   6   0        0.10        6.96      5.52 o 
   8   6   0     1979.98     1891.92     47.71 o 
   9   6   0      149.11      157.07     18.50 o 
  10   6   0      625.14      634.66     40.75 o 
  11   6   0       10.83       15.50     11.62 o 
  12   6   0       14.34       23.89     13.45 o 
   1   7   0        0.01       -3.55      3.55 o 
   2   7   0     2607.48     2526.67     36.46 o 
   3   7   0      174.15      187.08      8.72 o 
   4   7   0       93.12       92.39      6.49 o 
   5   7   0       46.15       67.79      8.69 o 
   6   7   0     2123.90     2186.23     39.67 o 
   7   7   0      124.37      138.87     14.89 o 
   8   7   0     2035.13     1971.12     50.37 o 
   9   7   0      155.15      180.84     18.79 o 
  10   7   0       26.75       24.17     12.13 o 
  11   7   0       44.72       52.82     14.80 o 
   0   8   0     2733.93     2736.28     57.24 o 
   1   8   0       91.30      100.54      7.88 o 
   2   8   0      659.63      696.07     17.52 o 
   3   8   0        0.42        2.26      3.50 o 
   4   8   0      857.72      774.85     27.47 o 
   5   8   0       92.37       78.41      8.80 o 
   6   8   0      518.38      558.34     24.77 o 
   7   8   0      117.37      104.72     15.47 o 
   8   8   0     1557.40     1534.26     45.24 o 
   9   8   0       72.61       76.34     14.85 o 
  10   8   0        2.62       17.31     11.39 o 
  11   8   0       13.72       19.07     13.07 o 
   1   9   0      584.88      591.52     17.51 o 
   2   9   0     7629.53     7275.00     86.78 o 
   3   9   0        8.91       15.40      6.90 o 
   4   9   0     4001.27     3610.78    228.71 o 
   5   9   0        2.39       -3.95     12.96 o 
   6   9   0        2.05        0.42     15.14 o 
   7   9   0        8.33       -3.88     10.55 o 
   8   9   0        0.11       10.03      9.30 o 
   9   9   0        1.80       15.11     10.56 o 
  10   9   0       32.86       49.07     17.92 o 
   0  10   0     2174.35     2010.21     50.88 o 
   1  10   0       99.76      102.93      9.53 o 
   2  10   0      159.61      177.32     16.06 o 
   3  10   0      103.56      118.72     11.71 o 
   4  10   0      357.32      291.16     32.00 o 
   5  10   0      318.13      272.01     33.20 o 
   6  10   0      291.77      316.19     38.35 o 
   7  10   0        3.91       25.55     20.45 o 
   8  10   0     1920.60     1975.31     92.73 o 
   9  10   0        0.84      -11.40     18.73 o 
  10  10   0      404.65      500.72     55.58 o 
   1  11   0        1.58        4.16      7.08 o 
   2  11   0      492.43      491.54     32.78 o 
   3  11   0      228.74      208.10     28.62 o 
   4  11   0      324.46      352.77     36.58 o 
   5  11   0      133.23      103.40     25.81 o 
   6  11   0      319.00      334.35     40.02 o 
   7  11   0        0.00       15.46     20.92 o 
   8  11   0       90.99      103.09     30.60 o 
   9  11   0      239.23      274.82     44.18 o 
   0  12   0     3520.51     3435.74    106.26 o 
   1  12   0      102.01      128.95     13.41 o 
   2  12   0      740.31      691.50     30.64 o 
   3  12   0        1.43      -14.62     14.83 o 
   4  12   0     1790.20     1768.09     80.04 o 
   5  12   0       21.54       16.39     18.84 o 
   6  12   0        5.92        4.27     19.62 o 
   7  12   0        1.38      -14.57     16.39 o 
   8  12   0       20.01       -5.05     22.12 o 
   9  12   0      105.49      120.94     36.06 o 
   1  13   0      391.35      386.67     25.14 o 
   2  13   0       70.75       64.16     21.49 o 
   3  13   0      172.35      141.29     27.68 o 
   4  13   0       27.84       71.24     25.03 o 
   5  13   0       35.21        4.01     20.19 o 
   6  13   0      204.48      133.22     33.41 o 
   7  13   0       41.52       46.68     25.97 o 
   8  13   0       16.73       31.33     27.06 o 
   0  14   0     1609.34     1660.78     74.47 o 
   1  14   0       64.53       63.52     16.29 o 
   2  14   0        4.38       -4.84     16.13 o 
   3  14   0        1.55      -14.88     14.88 o 
   4  14   0        5.63       -9.78     17.54 o 
   5  14   0       69.48       72.70     28.41 o 
   6  14   0      171.45      163.09     37.26 o 
   7  14   0       54.40       86.23     32.16 o 
   1  15   0      107.24      100.90     26.33 o 
   2  15   0      180.95      167.67     31.17 o 
   3  15   0       68.45       95.13     29.19 o 
   4  15   0        0.12       -3.59     18.32 o 
   5  15   0      261.24      311.72     43.77 o 
   1  16   0      233.57      284.08     37.88 o 
   2  16   0        4.29       33.20     21.34 o 
   3  16   0        6.70       17.95     21.13 o 
   2   0   1      999.81      994.14     20.50 o 
   3   0   1       65.61       75.47      5.68 o 
   4   0   1       24.06       45.95      6.53 o 
   5   0   1        0.09       35.50      5.17 o 
   6   0   1        0.72       43.41     11.76 o 
   7   0   1       54.37       63.40      7.80 o 
   8   0   1        7.28       86.98     10.95 o 
   9   0   1       16.93       24.57      6.60 o 
  10   0   1       25.92       37.72      8.86 o 
  11   0   1       46.77       72.54     16.48 o 
  12   0   1        0.01       -0.02     12.07 o 
 -12   1   1      695.91      754.51     40.72 o 
 -11   1   1      329.85      398.40     30.57 o 
 -10   1   1      195.18      206.09     19.84 o 
  -9   1   1      101.48      104.48      8.71 o 
  -8   1   1     1276.63     1245.56     25.63 o 
  -7   1   1     1190.64     1218.60     26.75 o 
  -6   1   1      281.35      426.65     14.31 o 
  -5   1   1     1008.17      944.53     19.89 o 
  -4   1   1     9427.00    10347.52    105.52 o 
  -3   1   1    10269.53     9952.50    117.38 o 
  -2   1   1    41584.07    39430.24    513.93 o 
   2   1   1    41705.80    40736.01    724.49 o 
   3   1   1    10202.49    10120.35    115.76 o 
   4   1   1     9386.91    10273.74    105.37 o 
   5   1   1     1012.16      966.50     19.84 o 
   6   1   1      285.88      419.62     12.50 o 
   7   1   1     1207.29     1257.92     23.82 o 
   8   1   1     1291.92     1300.34     25.80 o 
   9   1   1      102.11       91.80     10.66 o 
  10   1   1      198.10      204.92     16.53 o 
  11   1   1      326.07      383.69     50.30 o 
  12   1   1      692.33      791.73     60.47 o 
 -12   2   1      158.90      136.60     31.85 o 
 -11   2   1      184.27      166.06     17.86 o 
 -10   2   1       11.51       41.45      9.33 o 
  -9   2   1      172.12      168.81     13.27 o 
  -8   2   1      972.50      948.12     23.64 o 
  -7   2   1       79.96       90.59      8.34 o 
  -6   2   1      361.05      350.98     11.69 o 
  -5   2   1      258.68      284.89     10.66 o 
  -4   2   1     1876.29     2022.40     29.58 o 
  -3   2   1      472.95      473.38     19.27 o 
  -2   2   1     7773.26     7562.13     89.14 o 
  -1   2   1     2605.43     2620.40     34.26 o 
   0   2   1       71.87       79.70      5.44 o 
   1   2   1     2613.53     2651.39     34.40 o 
   2   2   1     7780.95     7620.53     78.02 o 
   3   2   1      466.90      464.48     11.24 o 
   4   2   1     1880.32     2040.49     26.15 o 
   5   2   1      254.09      280.77     17.65 o 
   6   2   1      358.51      361.40     13.75 o 
   7   2   1       80.41       82.51     10.20 o 
   8   2   1      968.86      968.27     24.45 o 
   9   2   1      174.59      197.56     14.06 o 
  10   2   1       11.65       53.52     10.06 o 
  11   2   1      183.68      179.30     18.17 o 
  12   2   1      160.82      138.11     33.25 o 
 -12   3   1       27.72       29.14     20.76 o 
 -11   3   1       26.88       29.23     11.35 o 
 -10   3   1      348.04      345.16     19.23 o 
  -9   3   1       14.23       17.03      7.37 o 
  -8   3   1     1105.62     1116.30     24.45 o 
  -7   3   1      768.91      808.13     19.35 o 
  -6   3   1      140.65      130.82      8.24 o 
  -5   3   1      431.40      467.23     19.76 o 
  -4   3   1      366.07      454.06     18.15 o 
  -3   3   1     3092.48     3018.34     29.89 o 
  -2   3   1     2756.10     2696.86     32.93 o 
  -1   3   1     7314.85     7255.18     86.03 o 
   0   3   1      269.74      292.98     16.44 o 
   1   3   1     7265.28     7186.68     66.45 o 
   2   3   1     2653.80     2683.55     37.79 o 
   3   3   1     2999.04     2885.17     39.80 o 
   4   3   1      355.65      449.92     10.84 o 
   5   3   1      428.71      465.86     12.22 o 
   6   3   1      133.02      119.33      9.46 o 
   7   3   1      774.77      779.87     18.74 o 
   8   3   1     1103.58     1087.82     40.28 o 
   9   3   1       14.17       23.60      8.10 o 
  10   3   1      341.67      373.93     23.26 o 
  11   3   1       22.06       21.65     11.03 o 
  12   3   1       28.21       36.32     22.59 o 
 -12   4   1      135.98      171.10     24.63 o 
 -11   4   1       53.11       55.10     13.68 o 
 -10   4   1       48.90       63.47     13.30 o 
  -9   4   1       45.12       44.88      9.32 o 
  -8   4   1       69.92       66.60     10.39 o 
  -7   4   1       18.33       23.62      7.18 o 
  -6   4   1      268.81      276.18     12.94 o 
  -5   4   1     1417.16     1425.91     20.44 o 
  -4   4   1      796.06      813.46     23.36 o 
  -3   4   1      650.99      719.79     14.26 o 
  -2   4   1     1312.15     1291.44     16.13 o 
  -1   4   1      207.49      199.64      7.95 o 
   0   4   1     4511.56     4270.55     48.37 o 
   1   4   1      196.04      199.29      5.90 o 
   2   4   1     1303.77     1289.78     17.57 o 
   3   4   1      650.86      711.29     23.83 o 
   4   4   1      783.21      842.08     13.62 o 
   5   4   1     1411.65     1435.62     20.51 o 
   6   4   1      265.32      259.40     10.56 o 
   7   4   1       18.40       15.21      6.10 o 
   8   4   1       71.26       82.66      9.99 o 
   9   4   1       48.45       48.78     11.17 o 
  10   4   1       51.28       51.19     13.71 o 
  11   4   1       53.41       45.53     15.08 o 
  12   4   1      137.31      172.10     36.89 o 
 -12   5   1      166.87      196.56     21.93 o 
 -11   5   1       27.26       15.48     10.97 o 
 -10   5   1       92.83       70.89     14.13 o 
  -9   5   1      211.86      213.16     18.62 o 
  -8   5   1      122.32      119.30     11.65 o 
  -7   5   1     1951.37     1898.61     37.18 o 
  -6   5   1      155.92      170.94      9.79 o 
  -5   5   1      238.02      229.71      7.74 o 
  -4   5   1      412.81      391.18      9.53 o 
  -3   5   1      234.83      227.70      7.39 o 
  -2   5   1      450.97      545.44     12.36 o 
  -1   5   1     2795.27     2798.09     40.55 o 
   0   5   1     1835.53     1930.17     27.39 o 
   1   5   1     2762.15     2763.50     35.53 o 
   2   5   1      459.76      523.60     11.74 o 
   3   5   1      201.36      205.32      7.33 o 
   4   5   1      406.00      395.13      9.28 o 
   5   5   1      241.72      245.64     12.39 o 
   6   5   1      165.57      179.61     11.34 o 
   7   5   1     1963.61     1981.27     37.43 o 
   8   5   1      126.08       97.12     13.70 o 
   9   5   1      214.52      231.97     19.41 o 
  10   5   1       90.42       96.92     17.29 o 
  11   5   1       26.94       34.56     12.10 o 
  12   5   1      164.47      194.18     21.94 o 
 -12   6   1       28.53       22.07     13.01 o 
 -11   6   1       85.91      109.79     17.55 o 
 -10   6   1      123.31      144.87     18.47 o 
  -9   6   1      261.90      295.47     29.70 o 
  -8   6   1      244.88      248.49     21.00 o 
  -7   6   1      143.81      133.58     11.73 o 
  -6   6   1     1229.35     1221.30     42.42 o 
  -5   6   1     1236.73     1217.39     18.69 o 
  -4   6   1     2310.59     2284.05     38.97 o 
  -3   6   1       79.85       73.24      5.73 o 
  -2   6   1     1664.68     1679.19     29.36 o 
  -1   6   1     3119.55     3079.13     45.90 o 
   0   6   1      757.09      848.23     17.43 o 
   1   6   1     3112.18     3110.57     40.58 o 
   2   6   1     1678.82     1678.81     21.38 o 
   3   6   1       79.83       81.90      4.59 o 
   4   6   1     2307.49     2264.95     30.45 o 
   5   6   1     1234.13     1195.54     18.97 o 
   6   6   1     1220.71     1165.08     27.06 o 
   7   6   1      143.93      140.63     14.95 o 
   8   6   1      248.51      244.60     19.20 o 
   9   6   1      269.06      313.79     22.42 o 
  10   6   1      120.92      138.83     29.12 o 
  11   6   1       86.50      100.72     20.43 o 
  12   6   1       29.14       15.50     12.50 o 
 -11   7   1      109.47      109.80     18.38 o 
 -10   7   1      103.40       71.04     17.30 o 
  -9   7   1        7.29       15.02     12.32 o 
  -8   7   1      319.10      359.66     22.78 o 
  -7   7   1      211.54      248.38     24.74 o 
  -6   7   1      130.98      134.99     11.30 o 
  -5   7   1      304.51      328.05     12.13 o 
  -4   7   1        6.96        5.82      4.92 o 
  -3   7   1      498.62      435.99     14.21 o 
  -2   7   1      300.77      310.52     12.37 o 
  -1   7   1      880.45      820.69     18.27 o 
   0   7   1       35.89       38.05      5.52 o 
   1   7   1      888.98      852.94     18.35 o 
   2   7   1      301.69      299.84     10.72 o 
   3   7   1      504.19      452.24     11.00 o 
   4   7   1        8.53        5.02      3.50 o 
   5   7   1      301.63      326.04     24.24 o 
   6   7   1      124.92      135.01     14.48 o 
   7   7   1      210.50      204.26     21.68 o 
   8   7   1      328.42      343.59     33.98 o 
   9   7   1        6.67        3.91     13.37 o 
  10   7   1      105.67       86.89     15.49 o 
  11   7   1      110.57      158.95     20.56 o 
 -11   8   1       84.85       82.16     20.39 o 
 -10   8   1      116.71       85.00     15.89 o 
  -9   8   1      484.81      498.74     28.46 o 
  -8   8   1      236.77      278.25     29.09 o 
  -7   8   1      402.82      344.54     23.73 o 
  -6   8   1      354.19      303.94     24.56 o 
  -5   8   1      498.91      510.15     20.41 o 
  -4   8   1     1207.75     1103.32     33.55 o 
  -3   8   1      582.99      563.19     17.33 o 
  -2   8   1      439.20      446.09     14.20 o 
  -1   8   1     1517.81     1528.97     27.71 o 
   0   8   1     5557.37     5391.48     66.69 o 
   1   8   1     1511.05     1498.12     27.32 o 
   2   8   1      432.37      457.04     14.04 o 
   3   8   1      588.98      603.73     15.69 o 
   4   8   1     1209.40     1106.76     38.00 o 
   5   8   1      487.12      453.55     24.59 o 
   6   8   1      348.90      310.31     20.08 o 
   7   8   1      400.96      383.39     23.08 o 
   8   8   1      236.64      278.51     28.51 o 
   9   8   1      486.43      486.09     27.86 o 
  10   8   1      118.97      105.83     17.04 o 
  11   8   1       81.97       47.05     15.46 o 
 -10   9   1       37.15       21.75     21.86 o 
  -9   9   1        8.81       -6.61     18.06 o 
  -8   9   1       85.82       77.23     26.70 o 
  -7   9   1      280.38      323.89     38.93 o 
  -6   9   1        0.06        0.26     15.56 o 
  -5   9   1      101.43       69.73     20.92 o 
  -4   9   1      468.05      455.88     22.16 o 
  -3   9   1       87.75       91.92     10.43 o 
  -2   9   1     1489.03     1445.29     34.95 o 
  -1   9   1      282.10      258.57     12.39 o 
   0   9   1        0.98       11.17      5.57 o 
   1   9   1      269.94      249.50     11.74 o 
   2   9   1     1475.62     1487.48     28.17 o 
   3   9   1      101.65       75.63     12.25 o 
   4   9   1      477.16      450.90     31.48 o 
   5   9   1       97.45       82.83     15.66 o 
   6   9   1        0.16       -3.75      7.44 o 
   7   9   1      287.08      271.09     22.18 o 
   8   9   1       86.40       61.31     23.32 o 
   9   9   1        9.33       16.41     10.68 o 
  10   9   1       36.72       48.95     13.89 o 
 -10  10   1        4.08      -18.32     18.32 o 
  -9  10   1       89.78       92.99     31.22 o 
  -8  10   1        0.43       29.30     20.09 o 
  -7  10   1       72.90       54.49     25.08 o 
  -6  10   1      233.66      250.15     34.09 o 
  -5  10   1      315.94      354.80     36.64 o 
  -4  10   1       62.83       56.51     19.83 o 
  -3  10   1      179.36      166.06     13.13 o 
  -2  10   1      646.25      587.55     27.87 o 
  -1  10   1     1249.89     1117.49     25.84 o 
   0  10   1      959.83      959.71     23.56 o 
   1  10   1     1275.14     1148.86     25.78 o 
   2  10   1      636.06      578.23     21.93 o 
   3  10   1      174.49      143.18     12.48 o 
   4  10   1       64.76       38.82     18.11 o 
   5  10   1      320.90      364.17     36.64 o 
   6  10   1      241.01      197.91     31.33 o 
   7  10   1       73.59       65.21     25.71 o 
   8  10   1        0.61       47.30     24.30 o 
   9  10   1       92.02      135.82     34.87 o 
  10  10   1        3.09       27.79     27.01 o 
  -9  11   1       51.47       64.79     28.21 o 
  -8  11   1       99.74      114.80     32.78 o 
  -7  11   1      242.06      303.23     40.23 o 
  -6  11   1      103.93       68.17     23.57 o 
  -5  11   1      179.63      165.38     30.39 o 
  -4  11   1      650.23      478.24     42.41 o 
  -3  11   1     1144.96     1168.26     79.39 o 
  -2  11   1     1182.12     1117.24     32.11 o 
  -1  11   1      394.86      439.00     19.85 o 
   0  11   1       18.50       27.78      7.31 o 
   1  11   1      394.61      433.88     19.84 o 
   2  11   1     1186.49     1194.54     38.37 o 
   3  11   1     1136.59     1038.86     57.56 o 
   4  11   1      645.48      608.44     45.07 o 
   5  11   1      184.22      161.06     30.50 o 
   6  11   1      105.55      140.87     29.40 o 
   7  11   1      242.66      243.18     36.74 o 
   8  11   1      100.14       98.72     31.28 o 
   9  11   1       51.27       58.75     29.14 o 
  -9  12   1      244.93      246.20     45.01 o 
  -8  12   1       36.13       76.34     28.36 o 
  -7  12   1       35.48       63.07     26.12 o 
  -6  12   1      112.81       85.24     28.05 o 
  -5  12   1      715.93      742.81     54.90 o 
  -4  12   1      871.72      851.05     56.31 o 
  -3  12   1      400.19      411.68     38.61 o 
  -2  12   1       57.47       65.47     12.73 o 
  -1  12   1      904.99      883.22     29.01 o 
   0  12   1       15.99        4.08      9.38 o 
   1  12   1      892.41      933.73     29.65 o 
   2  12   1       54.46       58.77     17.43 o 
   3  12   1      408.14      331.49     36.06 o 
   4  12   1      872.73      876.50     57.09 o 
   5  12   1      717.14      613.18     50.89 o 
   6  12   1      110.72      132.44     32.00 o 
   7  12   1       36.52       29.66     24.51 o 
   8  12   1       34.18       45.90     28.41 o 
   9  12   1      238.33      244.74     44.86 o 
  -8  13   1      123.60      193.79     41.06 o 
  -7  13   1       45.19       76.13     30.08 o 
  -6  13   1        5.67       -4.42     20.61 o 
  -5  13   1       54.06       21.54     22.79 o 
  -4  13   1       45.08       -3.69     18.58 o 
  -3  13   1        9.16       34.03     19.57 o 
  -2  13   1       75.60       59.45     13.06 o 
  -1  13   1      104.22       89.63     27.32 o 
   0  13   1        0.25       15.92     10.56 o 
   1  13   1      100.20      111.69     15.88 o 
   2  13   1       73.54       75.93     23.00 o 
   3  13   1       10.00       15.72     17.75 o 
   4  13   1       45.70       59.12     22.06 o 
   5  13   1       53.53       24.51     21.08 o 
   6  13   1        6.13       -1.67     18.73 o 
   7  13   1       43.11       29.97     23.94 o 
   8  13   1      123.75      157.21     38.20 o 
  -7  14   1      124.42       77.02     32.42 o 
  -6  14   1      306.47      285.59     43.04 o 
  -5  14   1      386.80      530.85     51.83 o 
  -4  14   1       35.38       18.06     20.45 o 
  -3  14   1      136.69      108.24     28.36 o 
  -2  14   1       25.35       11.86     18.47 o 
  -1  14   1      174.41      169.12     19.44 o 
   0  14   1      468.32      439.50     27.52 o 
   1  14   1      160.95      195.56     20.02 o 
   2  14   1       28.33       29.45     19.72 o 
   3  14   1      132.89      139.99     29.45 o 
   4  14   1       35.12       37.42     23.52 o 
   5  14   1      384.68      357.67     45.33 o 
   6  14   1      314.14      329.62     45.85 o 
   7  14   1      126.59      174.18     39.08 o 
  -5  15   1      233.42      254.06     41.37 o 
  -4  15   1       67.20       38.40     24.56 o 
  -3  15   1      109.30      140.92     32.21 o 
  -2  15   1       79.43      123.23     28.88 o 
  -1  15   1        6.05       21.65     17.85 o 
   0  15   1       50.54       71.86     31.90 o 
   1  15   1        6.16       -0.52     15.98 o 
   2  15   1       79.46       60.37     23.47 o 
   3  15   1      109.80       77.17     27.89 o 
   4  15   1       67.45      125.99     31.74 o 
   5  15   1      232.92      203.47     39.03 o 
  -3  16   1      466.33      410.75     47.20 o 
  -2  16   1       12.54       25.45     21.23 o 
  -1  16   1      298.64      283.20     37.73 o 
   0  16   1        3.95       25.71     16.81 o 
   1  16   1      298.82      384.05     42.46 o 
   2  16   1       12.82       18.01     17.95 o 
   3  16   1      465.91      509.67     51.83 o 
   0   0   2    13744.39       -0.31      0.31 o 
   1   0   2     1713.82     1372.28     33.46 o 
   2   0   2    37811.84    36994.45    672.35 o 
   3   0   2     1738.27     1447.28     24.78 o 
   4   0   2      410.64      367.03     15.17 o 
   5   0   2    12221.29    12335.52    126.80 o 
   6   0   2       64.67       34.17      5.80 o 
   7   0   2     1633.94     1701.04     28.15 o 
   8   0   2      188.94      159.45     10.26 o 
   9   0   2       36.07       51.26      7.53 o 
  10   0   2      702.63      670.78     23.37 o 
  11   0   2       11.47        2.00     11.72 o 
  12   0   2        9.66        2.31     12.13 o 
 -12   1   2      114.52      110.50     21.03 o 
 -11   1   2      254.44      298.05     21.64 o 
 -10   1   2       91.82       93.33     11.44 o 
  -9   1   2      160.42      185.27     12.39 o 
  -8   1   2      208.18      208.76     11.18 o 
  -7   1   2        4.16       17.22      7.54 o 
  -6   1   2      405.03      410.08     15.53 o 
  -5   1   2      265.93      346.60     16.19 o 
  -4   1   2      797.26      866.10     17.23 o 
  -3   1   2     8245.80     8394.67     85.52 o 
  -2   1   2     3289.72     3331.67     75.61 o 
   0   1   2        1.77       -1.54      1.54 o 
   1   1   2     1816.60     1799.73     43.14 o 
   2   1   2     3292.44     3346.80     75.14 o 
   3   1   2     8244.15     8447.15    120.19 o 
   4   1   2      797.08      860.23     14.86 o 
   5   1   2      266.35      350.85     12.72 o 
   6   1   2      408.98      423.99     26.45 o 
   7   1   2        4.41       14.68      4.78 o 
   8   1   2      209.84      218.08     11.57 o 
   9   1   2      161.48      176.43     18.71 o 
  10   1   2       90.27       84.33     11.40 o 
  11   1   2      252.53      253.24     48.14 o 
  12   1   2      113.85      126.92     31.07 o 
 -12   2   2      216.91      194.52     36.01 o 
 -11   2   2      121.80      162.35     17.77 o 
 -10   2   2       27.73       23.23      8.79 o 
  -9   2   2       19.21       24.16      6.68 o 
  -8   2   2      373.07      392.33     20.73 o 
  -7   2   2       25.66       22.10      6.02 o 
  -6   2   2      177.14      188.27     10.34 o 
  -5   2   2     1033.87      900.85     27.04 o 
  -4   2   2      532.77      606.65     14.26 o 
  -3   2   2     1283.60     1289.95     43.20 o 
  -2   2   2     3280.69     3373.93     55.21 o 
  -1   2   2     3842.63     4047.98     87.32 o 
   0   2   2    12799.07    12813.06    186.32 o 
   1   2   2     3778.98     3916.13     56.95 o 
   2   2   2     3292.95     3416.47     39.34 o 
   3   2   2     1283.26     1286.37     20.32 o 
   4   2   2      557.17      622.59     14.61 o 
   5   2   2     1022.51      905.54     18.44 o 
   6   2   2      165.84      168.01      8.66 o 
   7   2   2       26.09       25.85      5.44 o 
   8   2   2      372.34      362.71     16.07 o 
   9   2   2       12.05       20.76      7.24 o 
  10   2   2       23.36       24.50      8.20 o 
  11   2   2      118.36      112.05     20.67 o 
  12   2   2      216.26      295.06     43.24 o 
 -12   3   2      105.53      111.84     21.52 o 
 -11   3   2        6.68       12.54     10.07 o 
 -10   3   2      197.21      224.89     16.13 o 
  -9   3   2      867.31      847.34     25.64 o 
  -8   3   2       68.17       89.76      8.89 o 
  -7   3   2      106.38      110.38      9.39 o 
  -6   3   2      375.28      385.40     12.53 o 
  -5   3   2     1354.19     1406.74     26.22 o 
  -4   3   2        7.43       19.91      3.86 o 
  -3   3   2      123.02      109.20      4.69 o 
  -2   3   2     1500.73     1550.03     24.62 o 
  -1   3   2     9267.64     9484.18    137.49 o 
   0   3   2     1418.76     1438.02     29.49 o 
   1   3   2     9289.11     9610.71     79.76 o 
   2   3   2     1513.35     1602.02     45.34 o 
   3   3   2      130.29      123.33      8.11 o 
   4   3   2        7.27       14.89      5.55 o 
   5   3   2     1356.10     1408.27     22.26 o 
   6   3   2      381.19      405.02     12.45 o 
   7   3   2      105.38       85.82      7.80 o 
   8   3   2       69.01       92.58     10.29 o 
   9   3   2      868.38      871.07     25.92 o 
  10   3   2      195.69      216.84     37.79 o 
  11   3   2        5.73       13.55     10.47 o 
  12   3   2      103.65       64.42     25.50 o 
 -12   4   2       32.69       23.06     15.37 o 
 -11   4   2       34.76       39.01     12.14 o 
 -10   4   2      105.62      106.49     14.82 o 
  -9   4   2      105.02      110.04     12.05 o 
  -8   4   2       62.05       88.37     13.53 o 
  -7   4   2      155.92      154.63      9.86 o 
  -6   4   2      902.54      931.51     19.99 o 
  -5   4   2      736.26      721.12     21.14 o 
  -4   4   2      240.36      302.42     11.73 o 
  -3   4   2     4241.23     4268.77     44.74 o 
  -2   4   2      105.27      108.16      5.90 o 
  -1   4   2     1563.42     1674.16     30.04 o 
   0   4   2      161.05      194.60     12.05 o 
   1   4   2     1554.56     1669.16     19.40 o 
   2   4   2      107.85       93.06      9.00 o 
   3   4   2     4217.79     4232.84     44.78 o 
   4   4   2      265.27      318.11     17.16 o 
   5   4   2      763.43      759.13     18.89 o 
   6   4   2      912.05      966.18     17.37 o 
   7   4   2      154.91      155.37     11.50 o 
   8   4   2       61.09       63.65      9.48 o 
   9   4   2      116.37      139.08     15.53 o 
  10   4   2      104.02      113.68     15.55 o 
  11   4   2       35.90       24.56     11.36 o 
  12   4   2       33.66       24.18     14.99 o 
 -12   5   2      417.06      482.11     39.19 o 
 -11   5   2        1.13        3.04     10.70 o 
 -10   5   2      312.28      376.40     24.53 o 
  -9   5   2       33.94       36.39      8.97 o 
  -8   5   2       12.75       15.26      7.47 o 
  -7   5   2      433.18      499.41     18.38 o 
  -6   5   2      233.55      232.35     10.93 o 
  -5   5   2      167.27      159.53      6.47 o 
  -4   5   2      156.52      180.78      6.13 o 
  -3   5   2     1463.88     1590.58     26.34 o 
  -2   5   2      192.84      241.56      9.40 o 
  -1   5   2     1470.60     1452.96     25.88 o 
   0   5   2      566.74      611.80     15.49 o 
   1   5   2     1472.44     1484.69     18.68 o 
   2   5   2      203.54      243.43      8.99 o 
   3   5   2     1461.37     1581.86     22.17 o 
   4   5   2      159.70      177.51      6.44 o 
   5   5   2      165.02      151.03      6.66 o 
   6   5   2      231.08      253.38     12.78 o 
   7   5   2      437.69      491.29     18.95 o 
   8   5   2       14.37        8.65      8.23 o 
   9   5   2       34.17       26.80     10.73 o 
  10   5   2      314.34      363.66     24.34 o 
  11   5   2        1.78       -5.33      9.26 o 
  12   5   2      416.94      456.70     29.30 o 
 -12   6   2       60.73       70.09     16.02 o 
 -11   6   2      325.39      388.17     28.36 o 
 -10   6   2       39.72       63.72     14.04 o 
  -9   6   2      103.54      102.93     14.93 o 
  -8   6   2      468.06      461.57     24.21 o 
  -7   6   2      960.55      927.52     25.70 o 
  -6   6   2     1628.04     1590.00     28.17 o 
  -5   6   2     1179.11     1198.92     27.72 o 
  -4   6   2      684.23      745.03     18.69 o 
  -3   6   2      777.05      817.17     24.16 o 
  -2   6   2      833.40      854.84     19.56 o 
  -1   6   2       70.42       65.86      6.62 o 
   0   6   2      233.99      252.81     14.08 o 
   1   6   2       90.98       91.56      6.29 o 
   2   6   2      818.95      855.24     12.95 o 
   3   6   2      775.76      804.10     14.14 o 
   4   6   2      681.65      721.01     14.72 o 
   5   6   2     1168.28     1131.10     20.66 o 
   6   6   2     1626.60     1662.86     41.38 o 
   7   6   2      955.45      964.17     37.65 o 
   8   6   2      480.38      464.60     24.45 o 
   9   6   2      107.91      103.07     15.39 o 
  10   6   2       35.60       25.09     11.65 o 
  11   6   2      323.45      338.50     25.78 o 
  12   6   2       61.86       74.53     28.96 o 
 -11   7   2      570.66      611.40     32.39 o 
 -10   7   2       32.01       31.14     12.21 o 
  -9   7   2      149.28      149.69     17.58 o 
  -8   7   2      166.98      163.25     17.20 o 
  -7   7   2      812.52      907.65     31.39 o 
  -6   7   2      347.49      342.87     15.99 o 
  -5   7   2      249.38      254.24     11.22 o 
  -4   7   2      281.19      270.78     16.38 o 
  -3   7   2      892.97      840.20     20.64 o 
  -2   7   2       81.47      103.58      7.98 o 
  -1   7   2      803.40      809.08     20.67 o 
   0   7   2       49.11       49.77      5.89 o 
   1   7   2      829.14      826.52     23.19 o 
   2   7   2       87.90       94.78      5.70 o 
   3   7   2      900.60      838.64     13.66 o 
   4   7   2      282.66      288.36     10.18 o 
   5   7   2      251.54      247.77     12.48 o 
   6   7   2      357.51      299.03     18.92 o 
   7   7   2      822.02      842.00     41.56 o 
   8   7   2      167.70      199.28     18.54 o 
   9   7   2      149.34      121.46     16.54 o 
  10   7   2       32.66       39.22     12.92 o 
  11   7   2      574.22      588.93     33.04 o 
 -11   8   2       15.77       29.55     22.72 o 
 -10   8   2      161.03      164.54     24.20 o 
  -9   8   2      114.00      137.50     17.81 o 
  -8   8   2      152.67      117.21     16.26 o 
  -7   8   2      179.88      162.82     17.12 o 
  -6   8   2     1640.98     1588.97     70.72 o 
  -5   8   2       64.21       92.94     12.20 o 
  -4   8   2     1661.25     1619.96     44.60 o 
  -3   8   2       10.74       14.33      4.89 o 
  -2   8   2      393.67      429.83     15.70 o 
  -1   8   2      444.39      410.07     14.07 o 
   0   8   2      290.73      301.91     12.31 o 
   1   8   2      459.06      430.03     13.96 o 
   2   8   2      387.83      418.76     13.45 o 
   3   8   2        7.90       13.56      4.38 o 
   4   8   2     1657.04     1662.75     34.58 o 
   5   8   2       71.07       86.55     10.45 o 
   6   8   2     1643.82     1561.97     49.46 o 
   7   8   2      177.15      154.86     16.70 o 
   8   8   2      156.91      144.22     21.67 o 
   9   8   2      109.31      139.27     17.98 o 
  10   8   2      160.04      140.54     19.40 o 
  11   8   2       16.19       25.06     13.37 o 
 -10   9   2      198.74      270.08     43.19 o 
  -9   9   2        6.88       18.01     20.24 o 
  -8   9   2      142.12      135.46     30.70 o 
  -7   9   2       97.75      103.77     26.85 o 
  -6   9   2      729.28      668.13     47.93 o 
  -5   9   2      135.51      189.84     28.05 o 
  -4   9   2       51.43       65.02     11.19 o 
  -3   9   2     3726.84     3761.19     59.73 o 
  -2   9   2      138.54      149.66      9.84 o 
  -1   9   2     1426.72     1366.63     27.58 o 
   0   9   2       57.78       45.13      7.06 o 
   1   9   2     1422.75     1449.81     45.62 o 
   2   9   2      126.61      114.05      8.80 o 
   3   9   2     3724.77     3844.89     62.95 o 
   4   9   2       46.91       42.41     17.41 o 
   5   9   2      130.12      139.65     43.71 o 
   6   9   2      729.03      718.36     36.43 o 
   7   9   2       93.98       93.65     14.29 o 
   8   9   2      140.97      181.40     19.78 o 
   9   9   2        6.48       13.83     11.12 o 
  10   9   2      195.38      187.82     21.97 o 
 -10  10   2        6.71       48.60     26.64 o 
  -9  10   2       80.72      138.16     34.71 o 
  -8  10   2      401.74      426.98     47.25 o 
  -7  10   2       24.16       31.95     20.56 o 
  -6  10   2     1209.25     1216.94     66.14 o 
  -5  10   2      276.89      248.12     32.68 o 
  -4  10   2       45.71       29.71     17.95 o 
  -3  10   2      820.86      852.49     26.81 o 
  -2  10   2      117.91      126.18      9.74 o 
  -1  10   2      325.18      319.36     14.03 o 
   0  10   2      229.34      248.34     12.95 o 
   1  10   2      333.48      307.98     13.76 o 
   2  10   2      114.09      110.92     18.16 o 
   3  10   2      821.63      780.09     39.94 o 
   4  10   2       45.69       31.90     18.06 o 
   5  10   2      264.91      217.21     30.65 o 
   6  10   2     1207.48     1199.71     64.84 o 
   7  10   2       24.62       -5.29     10.91 o 
   8  10   2      409.48      439.18     34.97 o 
   9  10   2       81.55       39.13     25.19 o 
  10  10   2        6.18       28.15     23.57 o 
  -9  11   2       82.31      116.83     33.57 o 
  -8  11   2      149.86      109.44     33.04 o 
  -7  11   2      186.83      131.09     30.65 o 
  -6  11   2       91.77      104.96     28.67 o 
  -5  11   2       71.14       41.84     21.91 o 
  -4  11   2      398.99      326.23     35.54 o 
  -3  11   2      435.39      422.76     23.62 o 
  -2  11   2      640.23      647.71     24.30 o 
  -1  11   2      683.28      668.27     20.62 o 
   0  11   2       44.05       34.69      7.57 o 
   1  11   2      694.22      715.75     24.84 o 
   2  11   2      617.26      610.69     23.40 o 
   3  11   2      418.32      430.31     39.19 o 
   4  11   2      394.57      367.40     37.83 o 
   5  11   2       72.85       58.08     24.20 o 
   6  11   2       94.37      155.49     31.33 o 
   7  11   2      176.18      204.20     36.17 o 
   8  11   2      151.11      141.70     32.89 o 
   9  11   2       84.44      102.05     30.18 o 
  -9  12   2       45.80       43.87     29.61 o 
  -8  12   2      278.06      358.34     46.73 o 
  -7  12   2      343.55      325.71     43.71 o 
  -6  12   2      248.68      222.78     36.64 o 
  -5  12   2      299.73      291.63     37.47 o 
  -4  12   2       86.92       79.31     23.89 o 
  -3  12   2      227.25      213.57     31.17 o 
  -2  12   2        6.12        3.09      8.31 o 
  -1  12   2      450.74      502.93     22.32 o 
   0  12   2      510.38      516.68     27.06 o 
   1  12   2      455.88      485.03     21.68 o 
   2  12   2        5.88        1.72     13.17 o 
   3  12   2      221.58      184.17     29.56 o 
   4  12   2       90.22      100.80     26.38 o 
   5  12   2      306.35      316.35     38.51 o 
   6  12   2      246.82      259.62     37.68 o 
   7  12   2      341.42      331.54     43.77 o 
   8  12   2      283.04      334.98     45.53 o 
   9  12   2       46.19       47.10     30.70 o 
  -8  13   2       92.70       88.94     31.85 o 
  -7  13   2     1016.05      986.72     70.93 o 
  -6  13   2       35.09       23.63     23.94 o 
  -5  13   2        3.94       -5.00     17.59 o 
  -4  13   2      189.85      192.86     32.52 o 
  -3  13   2       32.47       19.51     20.14 o 
  -2  13   2      872.06      845.95     35.45 o 
  -1  13   2      354.65      357.85     24.09 o 
   0  13   2      205.68      215.00     20.01 o 
   1  13   2      347.46      361.92     24.12 o 
   2  13   2      868.01      865.67     53.55 o 
   3  13   2       41.39       35.18     19.67 o 
   4  13   2      192.97      121.04     30.55 o 
   5  13   2        4.62       17.69     19.46 o 
   6  13   2       40.27       70.15     25.86 o 
   7  13   2     1022.78     1052.65     70.41 o 
   8  13   2       98.90      123.91     34.50 o 
  -7  14   2      108.03       71.71     30.55 o 
  -6  14   2      330.01      352.67     46.37 o 
  -5  14   2       85.06      118.81     31.48 o 
  -4  14   2       32.78       17.33     20.61 o 
  -3  14   2      100.00      130.67     29.56 o 
  -2  14   2       95.60       71.14     24.30 o 
  -1  14   2       18.13       12.15     10.88 o 
   0  14   2        2.12       13.66     10.69 o 
   1  14   2       19.17        5.05     14.31 o 
   2  14   2       95.29       66.09     22.85 o 
   3  14   2       98.56      101.58     27.01 o 
   4  14   2       31.74       42.67     24.35 o 
   5  14   2       84.54       74.94     29.09 o 
   6  14   2      329.51      306.25     45.22 o 
   7  14   2      108.18      132.49     37.05 o 
  -5  15   2      118.69      104.23     31.64 o 
  -4  15   2      183.71      145.09     32.78 o 
  -3  15   2      115.32      164.34     34.19 o 
  -2  15   2      924.39      806.35     57.09 o 
  -1  15   2      392.20      419.96     41.74 o 
   0  15   2        0.04       18.34     11.81 o 
   1  15   2      383.94      351.68     40.12 o 
   2  15   2      923.38      945.40     60.94 o 
   3  15   2      115.61      144.30     31.85 o 
   4  15   2      188.85      177.56     35.33 o 
   5  15   2      120.35       88.94     30.13 o 
  -3  16   2       33.13       40.80     23.94 o 
  -2  16   2      205.64      247.81     37.57 o 
  -1  16   2       98.87      106.32     27.84 o 
   0  16   2     1005.08     1067.53     64.37 o 
   1  16   2       98.65      131.35     28.93 o 
   2  16   2      207.29      213.57     36.32 o 
   3  16   2       33.41       60.16     26.33 o 
   1   0   3        2.16       -1.43      1.43 o 
   2   0   3      175.76      190.57     12.70 o 
   3   0   3       34.62       33.12      4.43 o 
   4   0   3       15.72       31.05      3.76 o 
   5   0   3        8.55       44.87      6.47 o 
   6   0   3      558.27      573.17     14.23 o 
   7   0   3        2.50        6.59      4.32 o 
   8   0   3        0.78        8.37      4.94 o 
   9   0   3       80.08      101.14     13.89 o 
  10   0   3        8.45       20.62      8.87 o 
  11   0   3       31.79       42.15     14.83 o 
  12   0   3        0.99        0.15     12.67 o 
 -12   1   3        2.85        2.47     12.34 o 
 -11   1   3        9.92       29.10     11.15 o 
 -10   1   3     1244.92     1206.45     36.81 o 
  -9   1   3        4.09        8.93      6.73 o 
  -8   1   3       46.41       44.90      6.60 o 
  -7   1   3      516.02      484.70     16.72 o 
  -6   1   3     2760.49     2680.26     40.82 o 
  -5   1   3      725.19      812.26     19.36 o 
  -4   1   3     1276.73     1328.69     39.34 o 
  -3   1   3      887.43      857.95     15.40 o 
  -2   1   3    15860.51    16234.12    216.96 o 
  -1   1   3     1219.56     1132.33     22.10 o 
   0   1   3        4.09       -2.21      2.21 o 
   1   1   3     1218.78     1154.58     18.16 o 
   2   1   3    16077.66    16826.58    317.18 o 
   3   1   3      884.89      836.85     25.67 o 
   4   1   3     1220.32     1265.07     18.77 o 
   5   1   3      726.81      774.09     15.43 o 
   6   1   3     2741.35     2733.43     35.83 o 
   7   1   3      516.62      478.94     19.28 o 
   8   1   3       41.61       43.33      6.86 o 
   9   1   3        4.22        4.75      7.11 o 
  10   1   3     1246.27     1223.55     37.99 o 
  11   1   3        9.88       50.25     12.54 o 
  12   1   3        3.70       28.47     20.24 o 
 -12   2   3       58.32       86.54     20.37 o 
 -11   2   3      443.74      414.10     24.82 o 
 -10   2   3       99.27       90.00     11.53 o 
  -9   2   3       66.37       59.90      8.34 o 
  -8   2   3      442.02      491.84     16.11 o 
  -7   2   3      348.89      330.39     13.85 o 
  -6   2   3      264.96      317.54     12.54 o 
  -5   2   3      959.71      976.25     20.63 o 
  -4   2   3      153.28      163.55      7.85 o 
  -3   2   3     1789.82     1810.14     25.53 o 
  -2   2   3    12171.77    12100.62    200.12 o 
  -1   2   3     1230.84     1211.06     33.62 o 
   0   2   3      212.17      204.10     12.52 o 
   1   2   3     1232.19     1230.74     20.02 o 
   2   2   3    12179.03    12497.10    122.63 o 
   3   2   3     1790.43     1765.81     34.76 o 
   4   2   3      147.76      148.39      7.40 o 
   5   2   3      963.66     1009.16     22.22 o 
   6   2   3      267.54      314.46     11.88 o 
   7   2   3      345.65      310.47     12.04 o 
   8   2   3      441.77      450.98     17.41 o 
   9   2   3       64.74       51.81      9.14 o 
  10   2   3       98.01       99.90     12.13 o 
  11   2   3      446.99      418.61     32.38 o 
  12   2   3       58.18      109.65     32.21 o 
 -12   3   3      392.19      426.98     33.47 o 
 -11   3   3       41.73       53.13     17.08 o 
 -10   3   3      958.83      938.26     30.14 o 
  -9   3   3      329.63      341.11     22.23 o 
  -8   3   3      618.21      644.86     31.84 o 
  -7   3   3       45.32       58.21      7.85 o 
  -6   3   3     1883.96     1843.19     29.35 o 
  -5   3   3      223.83      271.65     10.79 o 
  -4   3   3     4565.70     4696.10     55.89 o 
  -3   3   3     3563.25     3696.01    119.03 o 
  -2   3   3    27291.23    27470.21    294.55 o 
  -1   3   3      701.87      715.14     14.38 o 
   0   3   3      568.31      576.53     13.65 o 
   1   3   3      696.23      709.09     13.21 o 
   2   3   3    27309.04    27690.42    262.91 o 
   3   3   3     3558.79     3681.81     47.71 o 
   4   3   3     4578.25     4682.37     55.77 o 
   5   3   3      227.15      281.26      9.26 o 
   6   3   3     1879.63     1893.69     28.40 o 
   7   3   3       44.77       62.71     11.52 o 
   8   3   3      593.93      624.00     20.65 o 
   9   3   3      333.03      353.30     17.71 o 
  10   3   3      950.31      946.12     50.95 o 
  11   3   3       40.81       33.39     12.28 o 
  12   3   3      396.91      416.79     34.88 o 
 -12   4   3       13.30        9.35     14.21 o 
 -11   4   3       59.27       52.16     13.04 o 
 -10   4   3      353.19      395.98     26.09 o 
  -9   4   3      306.27      282.32     18.82 o 
  -8   4   3      496.54      518.65     23.16 o 
  -7   4   3      319.77      298.69     12.93 o 
  -6   4   3      157.96      188.06      9.83 o 
  -5   4   3     1824.35     1927.80     24.61 o 
  -4   4   3      888.02      808.08     13.62 o 
  -3   4   3       86.44      117.52      7.06 o 
  -2   4   3      441.71      448.41     12.31 o 
  -1   4   3      400.52      418.69     12.50 o 
   0   4   3      381.28      385.55      8.99 o 
   1   4   3      399.56      412.33      8.70 o 
   2   4   3      433.91      461.81      8.54 o 
   3   4   3       86.66       99.50      5.16 o 
   4   4   3      892.94      822.94     15.40 o 
   5   4   3     1817.40     1894.36     24.40 o 
   6   4   3      158.00      192.46      9.42 o 
   7   4   3      321.34      298.44     14.51 o 
   8   4   3      489.01      518.88     19.42 o 
   9   4   3      309.73      289.91     20.39 o 
  10   4   3      351.52      433.34     25.34 o 
  11   4   3       59.64       73.41     17.87 o 
  12   4   3       13.65       16.48     13.71 o 
 -12   5   3       34.50       53.89     14.96 o 
 -11   5   3      565.28      556.86     41.46 o 
 -10   5   3        8.50       29.78     11.14 o 
  -9   5   3      200.51      195.60     15.19 o 
  -8   5   3      368.15      337.96     21.26 o 
  -7   5   3      209.27      225.14     11.74 o 
  -6   5   3     1517.26     1436.19     28.71 o 
  -5   5   3      206.81      203.03     10.45 o 
  -4   5   3      753.58      702.20     18.93 o 
  -3   5   3      929.17     1051.27     28.17 o 
  -2   5   3     6992.66     6736.22     85.56 o 
  -1   5   3       47.63       62.51      7.06 o 
   0   5   3      324.09      334.03     11.69 o 
   1   5   3       48.59       56.94      3.65 o 
   2   5   3     7101.85     6848.41     62.07 o 
   3   5   3      932.66     1049.23     20.57 o 
   4   5   3      775.27      735.35     14.73 o 
   5   5   3      205.86      229.21      8.85 o 
   6   5   3     1521.13     1427.14     24.94 o 
   7   5   3      211.80      227.86     13.37 o 
   8   5   3      366.11      338.28     21.93 o 
   9   5   3      197.44      211.96     18.87 o 
  10   5   3       10.48       29.96     11.54 o 
  11   5   3      560.30      540.35     29.84 o 
  12   5   3       37.30       52.30     20.86 o 
 -12   6   3        3.81       11.04     17.41 o 
 -11   6   3       78.80       72.76     15.86 o 
 -10   6   3      154.54      165.21     20.19 o 
  -9   6   3       53.00       62.87     12.68 o 
  -8   6   3      113.71      147.02     19.62 o 
  -7   6   3      152.52      151.54     12.41 o 
  -6   6   3      168.40      196.36     10.77 o 
  -5   6   3       57.49       73.76      6.90 o 
  -4   6   3      121.52      171.02     13.92 o 
  -3   6   3       63.70       52.06      8.85 o 
  -2   6   3     1803.97     1825.55     32.09 o 
  -1   6   3       21.79       20.76      5.01 o 
   0   6   3      990.67     1028.08     22.51 o 
   1   6   3       20.73       21.22      3.67 o 
   2   6   3     1815.42     1837.31     21.06 o 
   3   6   3       63.60       58.31      5.22 o 
   4   6   3      137.68      159.69      8.49 o 
   5   6   3       56.52       68.66      6.82 o 
   6   6   3      170.79      201.24     16.93 o 
   7   6   3      152.83      154.11     19.84 o 
   8   6   3      117.36      131.20     15.63 o 
   9   6   3       52.38       53.92     15.19 o 
  10   6   3      158.06      182.40     21.44 o 
  11   6   3       79.25       92.84     16.91 o 
  12   6   3        3.91        0.79     11.03 o 
 -11   7   3       47.11       65.17     19.03 o 
 -10   7   3       92.05      111.75     18.26 o 
  -9   7   3       11.20       13.63     10.20 o 
  -8   7   3     1195.25     1184.16     37.97 o 
  -7   7   3       57.88       44.71      8.49 o 
  -6   7   3     4808.77     4565.51     65.17 o 
  -5   7   3      110.39       95.35      9.59 o 
  -4   7   3       10.18       12.92      6.86 o 
  -3   7   3       55.36       53.62      9.77 o 
  -2   7   3     5643.16     5562.98    100.73 o 
  -1   7   3      142.95      151.18      9.64 o 
   0   7   3      634.05      671.06     16.43 o 
   1   7   3      147.03      147.52      9.46 o 
   2   7   3     5648.17     5604.86     54.63 o 
   3   7   3       54.84       60.37      4.14 o 
   4   7   3        7.16        7.62      3.57 o 
   5   7   3      107.09      111.88     12.34 o 
   6   7   3     4797.45     4653.23     78.88 o 
   7   7   3       57.86       57.76     11.41 o 
   8   7   3     1186.97     1139.82     42.10 o 
   9   7   3       11.81       13.13      9.57 o 
  10   7   3       93.77       86.93     16.23 o 
  11   7   3       48.30       52.53     14.85 o 
 -11   8   3       88.89       91.22     31.85 o 
 -10   8   3        8.32        8.48     20.40 o 
  -9   8   3      126.18      153.10     34.11 o 
  -8   8   3      225.21      201.18     33.98 o 
  -7   8   3      146.92      112.14     26.59 o 
  -6   8   3      181.19      180.24     32.32 o 
  -5   8   3      201.09      225.78     17.21 o 
  -4   8   3     1058.24     1009.90     32.92 o 
  -3   8   3       92.47       80.50      8.03 o 
  -2   8   3       42.88       60.12      7.47 o 
  -1   8   3      656.57      665.23     17.69 o 
   0   8   3     1114.39     1047.75     22.37 o 
   1   8   3      648.38      710.44     19.15 o 
   2   8   3       41.67       61.22      6.32 o 
   3   8   3       94.62       99.55      5.88 o 
   4   8   3     1069.49     1037.09     26.72 o 
   5   8   3      199.03      192.63     13.92 o 
   6   8   3      177.92      199.00     29.44 o 
   7   8   3      149.19      155.24     20.65 o 
   8   8   3      222.68      190.91     18.86 o 
   9   8   3      125.61      132.07     29.49 o 
  10   8   3        6.04        4.13      9.98 o 
  11   8   3       89.02      108.95     38.78 o 
 -10   9   3       16.19       52.92     28.10 o 
  -9   9   3       63.33      106.00     29.56 o 
  -8   9   3      552.21      626.92     52.04 o 
  -7   9   3      282.77      243.13     34.76 o 
  -6   9   3      702.19      780.38     51.00 o 
  -5   9   3       33.54        4.01     14.78 o 
  -4   9   3      852.65      847.89     31.07 o 
  -3   9   3      936.82      874.42     24.03 o 
  -2   9   3     4711.63     4750.46     62.94 o 
  -1   9   3      148.95      158.01     10.13 o 
   0   9   3      369.18      363.12     14.22 o 
   1   9   3      145.36      148.45      9.84 o 
   2   9   3     4681.95     4723.15     61.54 o 
   3   9   3      939.58      866.92     28.69 o 
   4   9   3      859.66      832.85     31.84 o 
   5   9   3       35.34       39.44     10.23 o 
   6   9   3      708.10      736.72     29.48 o 
   7   9   3      283.08      244.99     20.38 o 
   8   9   3      546.89      578.33     29.45 o 
   9   9   3       65.05       69.68     15.26 o 
  10   9   3       16.78       38.89     14.00 o 
 -10  10   3       26.12        3.80     25.92 o 
  -9  10   3       76.94       83.37     29.45 o 
  -8  10   3      132.45      109.59     30.86 o 
  -7  10   3       19.88       44.08     23.37 o 
  -6  10   3      511.78      498.64     45.95 o 
  -5  10   3      239.11      239.33     31.64 o 
  -4  10   3      566.62      543.43     26.16 o 
  -3  10   3      181.15      198.87     14.52 o 
  -2  10   3       46.03       46.21      7.44 o 
  -1  10   3      150.18      130.55     10.26 o 
   0  10   3      974.35     1001.96     24.24 o 
   1  10   3      154.72      143.99     10.44 o 
   2  10   3       50.13       41.47      8.83 o 
   3  10   3      174.85      187.56     19.55 o 
   4  10   3      544.36      532.99     40.59 o 
   5  10   3      241.47      174.02     28.67 o 
   6  10   3      512.73      455.27     33.07 o 
   7  10   3       18.49       28.33     11.14 o 
   8  10   3      129.02      144.01     22.97 o 
   9  10   3       77.00       55.26     14.35 o 
  10  10   3       30.08       33.39     15.49 o 
  -9  11   3       41.13       53.76     27.53 o 
  -8  11   3        1.57       32.16     22.17 o 
  -7  11   3      168.68      215.13     36.48 o 
  -6  11   3      223.24      237.46     35.39 o 
  -5  11   3       94.53      123.39     28.67 o 
  -4  11   3      494.90      452.27     39.55 o 
  -3  11   3      309.36      307.98     20.95 o 
  -2  11   3     2613.38     2533.48    115.57 o 
  -1  11   3     1765.93     1712.74     34.28 o 
   0  11   3       67.30       65.66      8.79 o 
   1  11   3     1775.39     1757.19     40.08 o 
   2  11   3     2643.85     2556.20     50.81 o 
   3  11   3      308.71      319.36     34.45 o 
   4  11   3      488.62      470.75     41.84 o 
   5  11   3       93.29       64.84     22.90 o 
   6  11   3      220.84      229.23     34.14 o 
   7  11   3      171.07      134.63     31.07 o 
   8  11   3        1.59       10.36     20.09 o 
   9  11   3       42.68       12.80     22.32 o 
  -8  12   3       31.21       52.61     27.27 o 
  -7  12   3       65.03       59.64     27.37 o 
  -6  12   3      150.25      127.08     30.65 o 
  -5  12   3        5.33        2.29     18.11 o 
  -4  12   3      384.34      397.94     41.48 o 
  -3  12   3      250.39      256.68     20.67 o 
  -2  12   3     1308.89     1322.90     43.08 o 
  -1  12   3      498.26      507.25     22.14 o 
   0  12   3     4618.27     4397.84     74.40 o 
   1  12   3      488.98      458.25     21.49 o 
   2  12   3     1305.65     1313.16     64.68 o 
   3  12   3      252.29      273.15     33.62 o 
   4  12   3      387.28      459.40     43.19 o 
   5  12   3        5.39       -8.01     17.07 o 
   6  12   3      143.52      147.22     31.17 o 
   7  12   3       63.94       92.63     28.41 o 
   8  12   3       33.38       72.96     28.26 o 
  -8  13   3       53.60      115.32     35.49 o 
  -7  13   3      195.50      326.81     46.58 o 
  -6  13   3       38.87       53.29     25.34 o 
  -5  13   3        1.93       -1.61     17.90 o 
  -4  13   3        1.87        7.75     17.90 o 
  -3  13   3       72.69       65.62     24.15 o 
  -2  13   3      352.35      354.23     23.86 o 
  -1  13   3      164.75      174.80     18.68 o 
   0  13   3       12.99        9.50     17.75 o 
   1  13   3      163.43      140.62     17.06 o 
   2  13   3      348.11      345.23     37.62 o 
   3  13   3       72.12       31.12     21.28 o 
   4  13   3        2.14       31.74     19.72 o 
   5  13   3        2.04       -4.11     18.01 o 
   6  13   3       38.51       39.97     26.07 o 
   7  13   3      193.74      239.90     41.79 o 
   8  13   3       53.11       36.74     25.24 o 
  -7  14   3       31.71       28.99     26.23 o 
  -6  14   3       62.58       86.96     31.12 o 
  -5  14   3       30.44       12.91     21.08 o 
  -4  14   3      631.21      581.69     50.27 o 
  -3  14   3      371.61      395.60     43.09 o 
  -2  14   3      610.37      561.66     45.48 o 
  -1  14   3      699.39      717.15     34.30 o 
   0  14   3     2108.28     2191.07     61.43 o 
   1  14   3      709.08      662.10     49.02 o 
   2  14   3      616.21      631.50     48.40 o 
   3  14   3      383.46      356.99     41.48 o 
   4  14   3      617.98      533.30     48.86 o 
   5  14   3       30.99       45.48     23.83 o 
   6  14   3       71.50       59.12     27.53 o 
   7  14   3       29.30       31.90     25.97 o 
  -5  15   3       69.63       34.40     25.29 o 
  -4  15   3       17.51        3.33     19.57 o 
  -3  15   3        9.88       46.84     23.78 o 
  -2  15   3       84.67       97.21     27.42 o 
  -1  15   3      395.33      449.91     29.63 o 
   0  15   3      176.62      203.21     31.38 o 
   1  15   3      396.53      388.89     41.74 o 
   2  15   3       85.97      109.07     28.10 o 
   3  15   3        9.69       12.80     21.08 o 
   4  15   3       17.55       16.91     20.71 o 
   5  15   3       69.74       77.90     27.84 o 
  -3  16   3      120.66      114.69     31.38 o 
  -2  16   3       34.47        7.03     19.98 o 
  -1  16   3       36.00       82.90     25.24 o 
   0  16   3      409.24      432.19     43.45 o 
   1  16   3       33.96       71.61     24.35 o 
   2  16   3       36.26       28.78     22.38 o 
   3  16   3      116.88      113.91     31.22 o 
   0   0   4    19223.47    18313.08    385.77 o 
   1   0   4      153.18      156.33      8.59 o 
   2   0   4     1622.09     1626.45     30.67 o 
   3   0   4        0.76        4.29      2.85 o 
   4   0   4      242.94      242.37     17.56 o 
   5   0   4     1436.02     1297.90     33.50 o 
   6   0   4     1451.49     1496.37     24.18 o 
   7   0   4       91.30       95.59      7.64 o 
   8   0   4       56.15       73.12      8.62 o 
   9   0   4     3360.69     3299.77     78.10 o 
  10   0   4      156.00      139.71     15.98 o 
  11   0   4      388.80      410.31     33.49 o 
  12   0   4      370.58      372.71     46.47 o 
 -12   1   4      170.27      109.61     20.33 o 
 -11   1   4      269.88      290.69     21.49 o 
 -10   1   4      107.87      159.72     13.91 o 
  -9   1   4      594.44      645.79     21.97 o 
  -8   1   4       70.48       63.32      7.41 o 
  -7   1   4      447.73      514.70     14.59 o 
  -6   1   4      124.67      147.89     10.63 o 
  -5   1   4      186.25      178.82      9.00 o 
  -4   1   4      116.41      136.11      7.23 o 
  -3   1   4     1364.76     1432.75     21.47 o 
  -2   1   4        9.38       39.43      9.39 o 
  -1   1   4     7780.56     7693.45    116.76 o 
   0   1   4       14.21       -2.99      2.99 o 
   1   1   4     7769.20     7681.79     94.79 o 
   2   1   4        9.28       26.97      5.29 o 
   3   1   4     1370.75     1446.12     39.07 o 
   4   1   4      116.86      131.90      6.99 o 
   5   1   4      184.06      169.97      7.90 o 
   6   1   4      123.84      153.02      8.14 o 
   7   1   4      444.86      511.40     21.77 o 
   8   1   4       69.82       70.84      7.91 o 
   9   1   4      590.85      647.51     21.66 o 
  10   1   4      107.53      164.84     18.16 o 
  11   1   4      269.18      280.63     71.48 o 
  12   1   4      171.33      162.10     34.87 o 
 -12   2   4       30.31       46.37     13.58 o 
 -11   2   4        2.98       14.07      9.91 o 
 -10   2   4       54.76       62.49     10.44 o 
  -9   2   4     1038.32     1101.91     26.29 o 
  -8   2   4      172.34      165.18     13.14 o 
  -7   2   4        6.94       22.59      5.76 o 
  -6   2   4      144.79      153.41      9.74 o 
  -5   2   4    11269.95    11272.34    118.27 o 
  -4   2   4     1416.67     1531.52     28.66 o 
  -3   2   4     8974.84     8940.12     91.87 o 
  -2   2   4       29.44       43.85      5.22 o 
  -1   2   4    51275.27    50446.56    728.53 o 
   0   2   4     2258.97     2101.73     37.72 o 
   1   2   4    51219.96    50662.21    740.19 o 
   2   2   4       29.75       33.55      4.18 o 
   3   2   4     8955.81     9067.63     91.71 o 
   4   2   4     1400.43     1525.48     24.52 o 
   5   2   4    11256.10    11272.18    104.38 o 
   6   2   4      145.43      146.80      8.20 o 
   7   2   4        7.17       30.20      5.47 o 
   8   2   4      170.15      177.47     12.57 o 
   9   2   4     1051.37     1113.50     28.93 o 
  10   2   4       58.65       86.88     13.61 o 
  11   2   4        3.38        7.47     12.54 o 
  12   2   4       29.83       11.08     18.94 o 
 -12   3   4       54.71       40.57     19.80 o 
 -11   3   4       26.38       36.21     11.26 o 
 -10   3   4       76.12       77.01     11.12 o 
  -9   3   4       81.85       87.19     11.12 o 
  -8   3   4      174.65      172.31     11.15 o 
  -7   3   4      222.74      268.54     24.87 o 
  -6   3   4       97.05      114.74      8.91 o 
  -5   3   4        5.75       11.54      3.88 o 
  -4   3   4     2137.75     2396.83     46.66 o 
  -3   3   4      155.73      217.80     14.17 o 
  -2   3   4     6219.04     6283.23     93.82 o 
  -1   3   4     2338.14     2307.28     29.50 o 
   0   3   4     4396.88     4375.08     57.24 o 
   1   3   4     2330.73     2324.49     26.57 o 
   2   3   4     6208.83     6068.48     76.67 o 
   3   3   4      159.07      184.16      8.40 o 
   4   3   4     2142.81     2416.85     33.16 o 
   5   3   4        5.65       12.38      4.17 o 
   6   3   4       93.02      105.36      7.01 o 
   7   3   4      224.73      324.74     24.29 o 
   8   3   4      175.59      179.92     12.66 o 
   9   3   4       81.59       94.42     22.31 o 
  10   3   4       78.37       90.75     14.15 o 
  11   3   4       27.98       19.28     13.02 o 
  12   3   4       55.12       49.28     17.03 o 
 -12   4   4      183.29      259.60     28.67 o 
 -11   4   4      115.05      102.55     16.23 o 
 -10   4   4      403.16      390.24     20.37 o 
  -9   4   4     2829.83     2780.90     64.05 o 
  -8   4   4       27.94       24.15      6.25 o 
  -7   4   4     1923.67     1840.71     39.14 o 
  -6   4   4      227.27      233.87     12.33 o 
  -5   4   4     1577.27     1579.02     21.53 o 
  -4   4   4      560.55      506.22     12.68 o 
  -3   4   4     2218.48     2261.89     38.50 o 
  -2   4   4     1490.78     1589.45     27.25 o 
  -1   4   4    11983.86    12056.61    139.78 o 
   0   4   4        0.43        6.19      2.66 o 
   1   4   4    11899.58    12019.85    109.42 o 
   2   4   4     1476.96     1592.59     19.28 o 
   3   4   4     2189.37     2250.33     29.72 o 
   4   4   4      569.70      540.43     12.88 o 
   5   4   4     1546.32     1603.03     24.88 o 
   6   4   4      219.73      245.90     10.39 o 
   7   4   4     1916.68     1872.03     42.84 o 
   8   4   4       24.41       26.08      9.50 o 
   9   4   4     2829.03     2784.36     59.78 o 
  10   4   4      400.88      388.92     31.97 o 
  11   4   4      117.32      112.75     23.28 o 
  12   4   4      184.74      236.63     29.45 o 
 -12   5   4       27.80       22.99     15.01 o 
 -11   5   4      399.76      439.05     27.38 o 
 -10   5   4      377.68      403.07     24.81 o 
  -9   5   4      169.56      211.09     19.73 o 
  -8   5   4       42.64       37.45      8.39 o 
  -7   5   4      426.43      388.46     17.69 o 
  -6   5   4      200.67      207.91     12.54 o 
  -5   5   4      813.59      841.38     18.43 o 
  -4   5   4      652.52      648.45     17.03 o 
  -3   5   4     1289.45     1469.58     35.18 o 
  -2   5   4      189.12      218.81      9.54 o 
  -1   5   4     1080.26     1037.10     21.16 o 
   0   5   4       81.29      103.60      5.63 o 
   1   5   4     1088.90     1016.47     13.57 o 
   2   5   4      176.67      209.83      6.46 o 
   3   5   4     1259.89     1478.58     29.69 o 
   4   5   4      651.83      635.27     13.66 o 
   5   5   4      811.20      840.77     20.36 o 
   6   5   4      206.38      208.70     12.14 o 
   7   5   4      421.73      378.62     20.72 o 
   8   5   4       42.19       27.03     10.95 o 
   9   5   4      169.24      196.41     18.32 o 
  10   5   4      373.96      376.31     34.04 o 
  11   5   4      399.56      442.88     27.83 o 
  12   5   4       28.58       54.26     15.03 o 
 -11   6   4       10.76       -3.27     12.58 o 
 -10   6   4      186.24      222.99     20.91 o 
  -9   6   4      676.63      638.62     28.71 o 
  -8   6   4      301.55      301.26     17.04 o 
  -7   6   4     1398.48     1342.12     31.40 o 
  -6   6   4      998.38      986.91     21.99 o 
  -5   6   4      552.08      550.24     15.38 o 
  -4   6   4      476.37      490.17     26.88 o 
  -3   6   4      195.19      167.37      9.42 o 
  -2   6   4      227.94      284.20     11.62 o 
  -1   6   4     4466.11     4340.50     61.06 o 
   0   6   4     1342.97     1488.93     45.17 o 
   1   6   4     4507.24     4386.17     43.62 o 
   2   6   4      234.20      274.03      7.77 o 
   3   6   4      197.32      159.23      7.00 o 
   4   6   4      487.11      487.89     11.67 o 
   5   6   4      559.70      551.87     13.33 o 
   6   6   4      997.07      973.10     30.60 o 
   7   6   4     1391.37     1315.53     44.70 o 
   8   6   4      292.89      313.24     21.11 o 
   9   6   4      685.19      661.08     29.78 o 
  10   6   4      185.06      195.19     22.77 o 
  11   6   4       10.31       31.74     12.68 o 
 -11   7   4      173.39      175.68     25.50 o 
 -10   7   4       87.08       87.29     18.82 o 
  -9   7   4       52.20       40.56     19.20 o 
  -8   7   4       13.72       31.37     25.11 o 
  -7   7   4        5.47        5.28      7.59 o 
  -6   7   4      114.24      149.20     15.91 o 
  -5   7   4      222.61      235.19     19.58 o 
  -4   7   4       31.52       54.53      9.64 o 
  -3   7   4     1119.63     1033.92     24.21 o 
  -2   7   4      177.58      198.66     10.52 o 
  -1   7   4      625.09      595.93     18.76 o 
   0   7   4     1539.42     1556.74     26.78 o 
   1   7   4      631.52      584.20     16.41 o 
   2   7   4      163.16      189.71      8.00 o 
   3   7   4     1120.02     1017.18     15.01 o 
   4   7   4       28.97       41.28      4.97 o 
   5   7   4      223.67      204.47     13.63 o 
   6   7   4      113.45      168.04     15.55 o 
   7   7   4        2.91        9.57     10.67 o 
   8   7   4       11.96       15.84     10.22 o 
   9   7   4       51.39       47.33     12.45 o 
  10   7   4       87.00       87.17     15.83 o 
  11   7   4      176.05      191.46     29.52 o 
 -11   8   4       94.61      111.68     33.83 o 
 -10   8   4       43.66       65.73     27.89 o 
  -9   8   4      489.43      471.11     48.34 o 
  -8   8   4       22.65       79.93     25.71 o 
  -7   8   4       58.34       55.16     21.23 o 
  -6   8   4     2078.72     2025.08     53.96 o 
  -5   8   4     2767.39     2779.62    105.46 o 
  -4   8   4      919.10      941.66     32.38 o 
  -3   8   4     1701.95     1615.90     33.49 o 
  -2   8   4      278.48      271.89     13.11 o 
  -1   8   4      729.42      778.15     24.10 o 
   0   8   4      529.87      579.77     16.42 o 
   1   8   4      759.13      755.68     18.50 o 
   2   8   4      283.16      287.73     16.68 o 
   3   8   4     1699.06     1636.30     21.43 o 
   4   8   4      924.69      935.85     25.30 o 
   5   8   4     2773.85     2715.57     56.60 o 
   6   8   4     2072.13     2030.02     48.56 o 
   7   8   4       56.52       65.80     12.76 o 
   8   8   4       20.38       35.95     11.38 o 
   9   8   4      494.63      500.15     28.70 o 
  10   8   4       42.68       53.16     14.23 o 
  11   8   4       96.02      125.21     20.51 o 
 -10   9   4       27.71       26.85     24.15 o 
  -9   9   4      169.64      117.35     30.34 o 
  -8   9   4      190.11      172.46     32.21 o 
  -7   9   4      687.80      749.16     53.91 o 
  -6   9   4       67.91       65.26     21.75 o 
  -5   9   4       69.05       96.92     13.48 o 
  -4   9   4      504.67      465.17     23.75 o 
  -3   9   4      956.80      908.56     25.14 o 
  -2   9   4     1358.39     1287.92     30.33 o 
  -1   9   4      376.72      348.14     18.06 o 
   0   9   4       95.15       94.38      8.61 o 
   1   9   4      385.22      353.31     23.21 o 
   2   9   4     1365.32     1303.55     25.63 o 
   3   9   4      980.80      933.17     31.21 o 
   4   9   4      502.08      552.40     32.32 o 
   5   9   4       66.92       75.93     11.84 o 
   6   9   4       66.13       96.62     14.05 o 
   7   9   4      689.06      754.85     31.41 o 
   8   9   4      189.14      179.57     19.02 o 
   9   9   4      169.97      180.55     20.61 o 
  10   9   4       26.71       33.28     13.50 o 
 -10  10   4      171.64      181.30     38.87 o 
  -9  10   4      108.26      120.26     34.09 o 
  -8  10   4        2.99      -13.69     17.59 o 
  -7  10   4      267.14      193.85     33.88 o 
  -6  10   4       43.41       39.86     19.57 o 
  -5  10   4       53.57       45.12     19.25 o 
  -4  10   4      833.77      818.85     32.28 o 
  -3  10   4       31.83       29.11     12.91 o 
  -2  10   4      452.99      461.57     16.57 o 
  -1  10   4     1973.35     1847.57     34.79 o 
   0  10   4       10.05        1.87      6.09 o 
   1  10   4     1975.42     1893.11     34.39 o 
   2  10   4      448.41      446.10     19.28 o 
   3  10   4       36.09       45.72     13.60 o 
   4  10   4      844.00      809.99     50.48 o 
   5  10   4       49.94       40.70     13.19 o 
   6  10   4       45.31       38.89     11.17 o 
   7  10   4      264.41      241.06     21.39 o 
   8  10   4        2.63       -1.34      9.20 o 
   9  10   4      105.36      148.73     26.36 o 
  10  10   4      170.65      154.83     29.87 o 
  -9  11   4      180.56      175.89     39.45 o 
  -8  11   4        2.49        9.21     20.76 o 
  -7  11   4      302.45      276.12     39.91 o 
  -6  11   4       73.87       65.73     24.51 o 
  -5  11   4      252.36      306.56     36.84 o 
  -4  11   4      460.54      519.30     43.77 o 
  -3  11   4     1266.42     1241.32     40.93 o 
  -2  11   4      341.11      335.50     18.29 o 
  -1  11   4      549.69      550.88     19.05 o 
   0  11   4      774.36      816.09     22.82 o 
   1  11   4      571.63      595.45     22.76 o 
   2  11   4      342.33      355.16     19.77 o 
   3  11   4     1280.62     1178.17     60.78 o 
   4  11   4      463.85      466.64     41.94 o 
   5  11   4      248.55      214.66     31.95 o 
   6  11   4       75.71       54.54     22.79 o 
   7  11   4      293.69      270.81     39.13 o 
   8  11   4        2.36       36.32     24.30 o 
   9  11   4      178.33      206.91     40.95 o 
  -8  12   4       86.04       98.61     32.37 o 
  -7  12   4       39.64       36.27     25.40 o 
  -6  12   4      180.24      189.42     35.49 o 
  -5  12   4      131.55      146.23     30.55 o 
  -4  12   4       38.29       27.42     19.15 o 
  -3  12   4       22.89       27.68     10.99 o 
  -2  12   4      832.53      906.81     49.28 o 
  -1  12   4      249.83      232.93     20.01 o 
   0  12   4      421.45      409.19     20.80 o 
   1  12   4      242.08      229.58     19.09 o 
   2  12   4      828.62      851.78     51.94 o 
   3  12   4       20.78       34.09     18.16 o 
   4  12   4       37.81       53.60     22.32 o 
   5  12   4      137.81       90.91     26.33 o 
   6  12   4      178.66      176.15     34.09 o 
   7  12   4       38.76       47.46     25.92 o 
   8  12   4       83.60       82.53     30.96 o 
  -8  13   4       24.36       42.98     28.83 o 
  -7  13   4      453.60      410.49     50.79 o 
  -6  13   4       27.23       35.02     23.47 o 
  -5  13   4       25.22       68.22     25.40 o 
  -4  13   4      180.85      189.21     32.99 o 
  -3  13   4      476.64      574.57     45.01 o 
  -2  13   4       87.78       83.30     14.95 o 
  -1  13   4      192.59      220.09     30.08 o 
   0  13   4        2.87       14.11     10.38 o 
   1  13   4      210.04      266.81     32.00 o 
   2  13   4       86.12      126.66     26.75 o 
   3  13   4      486.08      423.91     42.93 o 
   4  13   4      173.95      209.87     33.31 o 
   5  13   4       23.24       19.51     20.97 o 
   6  13   4       23.86        1.46     21.28 o 
   7  13   4      445.37      417.41     50.06 o 
   8  13   4       26.82       35.07     28.31 o 
  -7  14   4       18.00       55.63     30.18 o 
  -6  14   4      192.70      230.95     41.68 o 
  -5  14   4      225.56      254.68     39.76 o 
  -4  14   4       26.85       42.62     22.74 o 
  -3  14   4      197.51      143.68     30.76 o 
  -2  14   4      123.75      135.09     17.86 o 
  -1  14   4      700.13      726.86     34.46 o 
   0  14   4        9.50       17.99     10.82 o 
   1  14   4      700.85      630.87     48.71 o 
   2  14   4      123.56      183.96     31.80 o 
   3  14   4      198.07      210.65     35.13 o 
   4  14   4       27.32       16.86     19.25 o 
   5  14   4      226.06      252.81     39.29 o 
   6  14   4      192.90      203.63     39.19 o 
   7  14   4       18.26       49.39     29.35 o 
  -5  15   4      100.86       91.48     32.52 o 
  -4  15   4      216.37      247.55     39.71 o 
  -3  15   4      254.85      281.74     39.55 o 
  -2  15   4      300.34      334.20     39.65 o 
  -1  15   4      271.41      326.04     28.28 o 
   0  15   4       66.42       56.57     21.34 o 
   1  15   4      282.25      279.87     36.48 o 
   2  15   4      297.92      370.52     41.79 o 
   3  15   4      259.47      200.87     36.64 o 
   4  15   4      216.16      233.55     38.56 o 
   5  15   4      103.45       66.71     28.67 o 
  -3  16   4       18.04       53.39     24.61 o 
  -2  16   4      574.89      626.14     52.20 o 
   0  16   4      597.63      527.16     46.58 o 
   1  16   4      280.57      274.66     37.83 o 
   2  16   4      571.63      504.10     50.32 o 
   3  16   4       18.09       35.54     22.95 o 
   1   0   5       36.57       36.97      4.09 o 
   2   0   5       66.57       88.59      5.60 o 
   3   0   5        2.31       10.26      2.84 o 
   4   0   5        2.96       11.41      2.67 o 
   5   0   5      132.81      193.32     11.81 o 
   6   0   5      446.03      438.22     12.30 o 
   7   0   5       73.34       73.74      6.94 o 
   8   0   5        6.00       14.73      5.22 o 
   9   0   5        0.69       43.72      9.89 o 
  10   0   5        3.81        9.87      8.65 o 
  11   0   5        1.67        9.46      8.90 o 
  12   0   5       18.41       42.10     22.43 o 
 -12   1   5       77.93       91.99     22.25 o 
 -11   1   5      247.01      256.04     20.66 o 
 -10   1   5      547.13      545.63     36.34 o 
  -9   1   5      810.70      857.37     25.82 o 
  -8   1   5       54.84       39.13      7.44 o 
  -7   1   5      713.82      659.23     21.99 o 
  -6   1   5      303.74      290.55     10.73 o 
  -5   1   5      311.72      330.20      9.71 o 
  -4   1   5     1350.47     1385.98     22.98 o 
  -3   1   5      597.71      564.35     12.72 o 
  -2   1   5     1468.66     1479.16     20.05 o 
  -1   1   5     2213.56     2182.91     36.40 o 
   0   1   5      284.86      278.56      9.38 o 
   1   1   5     2104.05     2093.63     25.56 o 
   2   1   5     1566.14     1539.70     25.58 o 
   3   1   5      595.10      570.90     10.91 o 
   4   1   5     1330.47     1355.20     25.30 o 
   5   1   5      298.57      319.66      9.53 o 
   6   1   5      280.90      271.76     10.00 o 
   7   1   5      701.10      669.96     16.56 o 
   8   1   5       47.12       41.08      7.62 o 
   9   1   5      809.82      832.19     24.46 o 
  10   1   5      549.70      542.47     25.52 o 
  11   1   5      242.84      271.40     27.76 o 
  12   1   5       76.42       81.91     28.10 o 
 -12   2   5       26.91       18.79     11.57 o 
 -11   2   5      209.20      200.43     19.11 o 
 -10   2   5       58.20       80.04     10.94 o 
  -9   2   5      217.54      213.41     14.29 o 
  -8   2   5      135.08      118.71     10.90 o 
  -7   2   5      256.33      215.78     13.44 o 
  -6   2   5       32.09       32.07      6.54 o 
  -5   2   5       19.32       59.14      6.21 o 
  -4   2   5     1873.70     2049.84     35.34 o 
  -3   2   5      539.76      499.05     16.69 o 
  -2   2   5    11258.30    11739.18    176.96 o 
  -1   2   5    29755.06    29695.59    424.75 o 
   0   2   5    26040.67    25482.73    471.50 o 
   1   2   5    29770.41    30014.44    355.28 o 
   2   2   5    11250.62    11867.93    107.16 o 
   3   2   5      541.49      537.11     13.22 o 
   4   2   5     1882.47     2094.13     42.02 o 
   5   2   5       20.33       57.94      5.27 o 
   6   2   5       33.24       24.88      4.34 o 
   7   2   5      256.65      230.93     12.45 o 
   8   2   5      132.40      141.43     11.39 o 
   9   2   5      217.39      256.10     16.48 o 
  10   2   5       57.78       42.60     10.65 o 
  11   2   5      210.56      197.79     25.33 o 
  12   2   5       27.17       11.39     13.80 o 
 -12   3   5       41.77       74.40     18.56 o 
 -11   3   5       26.77       35.45     11.99 o 
 -10   3   5      317.11      295.65     17.91 o 
  -9   3   5      247.22      292.90     14.76 o 
  -8   3   5      991.08      925.12     22.68 o 
  -7   3   5     3534.01     3534.95     52.86 o 
  -6   3   5       21.00       28.54      6.63 o 
  -5   3   5       82.14       91.97     10.53 o 
  -4   3   5     1409.60     1531.40     47.58 o 
  -3   3   5    10204.97    10141.14    148.14 o 
  -2   3   5     1366.76     1457.42     59.90 o 
  -1   3   5    19118.43    19266.13    220.48 o 
   0   3   5     2337.11     2295.50     48.76 o 
   1   3   5    19108.75    19015.33    166.86 o 
   2   3   5     1454.12     1489.76     22.89 o 
   3   3   5    10219.99    10398.36     97.91 o 
   4   3   5     1430.11     1559.10     44.89 o 
   5   3   5       81.77       90.90      7.30 o 
   6   3   5       27.65       35.42      4.86 o 
   7   3   5     3576.06     3604.53     52.75 o 
   8   3   5      976.49      916.41     24.95 o 
   9   3   5      244.92      259.28     26.28 o 
  10   3   5      323.17      330.73     37.88 o 
  11   3   5       26.79        9.21     16.26 o 
  12   3   5       44.56       60.23     17.78 o 
 -12   4   5       35.05       67.51     18.57 o 
 -11   4   5       80.24       80.66     14.74 o 
 -10   4   5      323.07      371.68     20.07 o 
  -9   4   5      919.46     1007.93     28.87 o 
  -8   4   5       28.18       51.38      7.92 o 
  -7   4   5      492.44      483.31     15.79 o 
  -6   4   5      807.67      843.60     19.29 o 
  -5   4   5      338.25      366.62     11.65 o 
  -4   4   5     3794.98     3780.99     48.92 o 
  -3   4   5      706.99      694.92     22.44 o 
  -2   4   5     3234.83     3402.67     48.33 o 
  -1   4   5     1150.40     1087.38     18.70 o 
   0   4   5      875.41      762.14     11.45 o 
   1   4   5     1179.93     1083.45     16.84 o 
   2   4   5     3232.22     3386.80     46.87 o 
   3   4   5      704.36      719.03     14.87 o 
   4   4   5     3813.29     3802.83     62.18 o 
   5   4   5      348.10      400.96     12.95 o 
   6   4   5      805.02      865.78     25.16 o 
   7   4   5      493.01      523.96     17.91 o 
   8   4   5       26.46       14.02      8.45 o 
   9   4   5      922.99     1038.51     40.50 o 
  10   4   5      322.75      361.78     23.75 o 
  11   4   5       78.35       73.78     14.68 o 
  12   4   5       35.30       64.14     23.52 o 
 -12   5   5        7.04        4.40     14.15 o 
 -11   5   5      118.79      175.92     24.59 o 
 -10   5   5       54.44       43.14     12.64 o 
  -9   5   5      300.97      315.80     18.30 o 
  -8   5   5       87.71       96.60     12.42 o 
  -7   5   5       55.89       94.64     13.59 o 
  -6   5   5       27.09       37.75      6.26 o 
  -5   5   5      157.54      150.91      8.73 o 
  -4   5   5      236.62      249.29     15.20 o 
  -3   5   5      814.05      917.15     26.45 o 
  -2   5   5     1477.09     1520.07     28.46 o 
  -1   5   5      459.07      512.59     14.42 o 
   0   5   5      267.35      304.37      8.76 o 
   1   5   5      421.45      468.86      9.73 o 
   2   5   5     1511.02     1572.05     20.00 o 
   3   5   5      746.96      823.44     16.89 o 
   4   5   5      249.28      237.17      8.38 o 
   5   5   5      150.33      169.06     12.02 o 
   6   5   5       21.15       34.61      5.40 o 
   7   5   5       51.20       65.59     12.70 o 
   8   5   5       92.00       98.52     13.56 o 
   9   5   5      305.71      307.36     38.61 o 
  10   5   5       56.27       45.06     14.37 o 
  11   5   5      118.24      180.41     29.69 o 
  12   5   5        7.62       29.19     16.60 o 
 -11   6   5       10.17       -6.22     12.59 o 
 -10   6   5        6.23       16.71     13.10 o 
  -9   6   5        2.19       23.30      9.41 o 
  -8   6   5       52.99       58.50      9.54 o 
  -7   6   5      138.70      130.70     11.85 o 
  -6   6   5      907.90      885.89     23.05 o 
  -5   6   5      300.48      215.03     18.45 o 
  -4   6   5     1508.37     1540.29     40.24 o 
  -3   6   5      262.66      260.54     11.57 o 
  -2   6   5      137.76      170.62      9.39 o 
  -1   6   5     2129.11     2075.07     35.75 o 
   0   6   5     3160.67     3125.34     41.79 o 
   1   6   5     2100.12     2093.14     23.21 o 
   2   6   5      138.96      144.13      5.52 o 
   3   6   5      263.71      260.44     11.07 o 
   4   6   5     1526.77     1575.31     22.51 o 
   5   6   5      296.95      233.07     12.80 o 
   6   6   5      921.06      939.95     26.36 o 
   7   6   5      137.74      147.47     15.18 o 
   8   6   5       51.08       35.64     11.70 o 
   9   6   5        3.63       16.45     10.79 o 
  10   6   5        5.68       11.09     13.09 o 
  11   6   5       10.32       -9.89      9.89 o 
 -11   7   5      140.05      115.53     32.32 o 
 -10   7   5      117.56      115.37     31.48 o 
  -9   7   5       81.37       79.23     17.23 o 
  -8   7   5       44.77       42.86     12.95 o 
  -7   7   5      365.44      373.16     23.73 o 
  -6   7   5      317.79      332.79     16.82 o 
  -5   7   5     1312.49     1228.09     92.45 o 
  -4   7   5      222.31      219.70     16.00 o 
  -3   7   5      302.74      316.98     13.47 o 
  -2   7   5       89.90      123.92     10.93 o 
  -1   7   5     2081.98     2247.51     39.07 o 
   0   7   5      247.63      261.51     12.58 o 
   1   7   5     2043.37     2204.87     27.60 o 
   2   7   5       80.13      115.30      5.74 o 
   3   7   5      309.08      308.45      7.61 o 
   4   7   5      214.97      218.16     10.82 o 
   5   7   5     1321.43     1233.66     29.92 o 
   6   7   5      324.83      333.17     44.18 o 
   7   7   5      380.40      380.19     22.36 o 
   8   7   5       42.52       40.81     11.52 o 
   9   7   5       81.11       71.83     13.40 o 
  10   7   5      115.07      117.61     22.74 o 
  11   7   5      140.29      136.04     18.73 o 
 -11   8   5       52.68        4.53     23.94 o 
 -10   8   5      106.07       90.08     30.91 o 
  -9   8   5       85.41      105.28     28.78 o 
  -8   8   5      240.18      260.56     36.22 o 
  -7   8   5       13.90        4.07      8.75 o 
  -6   8   5      314.48      334.22     36.58 o 
  -5   8   5      387.08      380.94     22.26 o 
  -4   8   5       75.26       72.43     13.95 o 
  -3   8   5       62.20       69.52      9.51 o 
  -2   8   5      242.95      205.29     15.17 o 
  -1   8   5      858.19      787.76     22.05 o 
   0   8   5      169.15      142.11      9.20 o 
   1   8   5      861.56      772.87     26.09 o 
   2   8   5      249.29      226.33      8.64 o 
   3   8   5       63.27       60.52      5.73 o 
   4   8   5       75.01       69.88      9.52 o 
   5   8   5      399.37      407.61     20.83 o 
   6   8   5      317.63      312.46     31.91 o 
   7   8   5       14.15       10.78      9.06 o 
   8   8   5      242.55      222.78     21.12 o 
   9   8   5       84.16      116.68     16.73 o 
  10   8   5      105.61      123.93     18.24 o 
  11   8   5       50.64       45.64     14.46 o 
 -10   9   5       57.34       71.24     28.52 o 
  -9   9   5      325.17      297.66     41.94 o 
  -8   9   5      205.79      225.17     37.31 o 
  -7   9   5      162.40      152.94     29.77 o 
  -6   9   5      406.05      389.38     24.64 o 
  -5   9   5       80.41       72.54     12.95 o 
  -4   9   5      144.88      153.12     42.15 o 
  -3   9   5     1422.61     1409.99     32.41 o 
  -2   9   5      200.58      206.69     12.86 o 
  -1   9   5      243.93      236.33     11.97 o 
   0   9   5     1220.01     1214.67     25.68 o 
   1   9   5      231.53      256.81     12.07 o 
   2   9   5      183.38      203.11     10.65 o 
   3   9   5     1409.21     1427.26     37.58 o 
   4   9   5      143.61      124.68     13.53 o 
   5   9   5       80.25       65.21     11.64 o 
   6   9   5      414.79      432.24     37.74 o 
   7   9   5      171.17      195.92     30.61 o 
   8   9   5      198.63      183.77     19.73 o 
   9   9   5      324.36      341.82     48.09 o 
  10   9   5       55.11       48.11     14.42 o 
 -10  10   5        8.25       -0.36     22.01 o 
  -9  10   5      249.15      208.47     39.76 o 
  -8  10   5      183.08      239.07     38.30 o 
  -7  10   5       51.36       48.08     23.94 o 
  -6  10   5      228.49      245.73     35.39 o 
  -5  10   5     1568.50     1551.71     73.27 o 
  -4  10   5      286.82      287.38     20.07 o 
  -3  10   5      126.95      119.84     14.35 o 
  -2  10   5      567.96      571.67     18.43 o 
  -1  10   5      983.48      906.88     23.36 o 
   0  10   5      333.79      370.72     15.41 o 
   1  10   5      982.82      928.31     22.90 o 
   2  10   5      557.66      552.63     28.26 o 
   3  10   5      136.66      183.66     19.50 o 
   4  10   5      273.41      278.37     23.87 o 
   5  10   5     1548.09     1509.04     52.48 o 
   6  10   5      218.68      192.24     21.41 o 
   7  10   5       50.19       57.78     13.08 o 
   8  10   5      183.10      218.71     25.37 o 
   9  10   5      252.54      272.39     32.20 o 
  10  10   5        9.03        8.79     12.66 o 
  -9  11   5      111.45      105.02     34.35 o 
  -8  11   5        9.96       14.94     22.95 o 
  -7  11   5        1.44       24.82     22.12 o 
  -6  11   5       53.63       43.14     21.86 o 
  -5  11   5      324.11      310.21     37.99 o 
  -4  11   5      683.79      634.08     29.74 o 
  -3  11   5       57.10       62.19     12.55 o 
  -2  11   5     1346.69     1353.43     35.72 o 
  -1  11   5      683.94      698.50     21.32 o 
   0  11   5      413.03      399.33     18.97 o 
   1  11   5      677.08      646.80     23.72 o 
   2  11   5     1361.13     1368.84     64.11 o 
   3  11   5       59.43       23.57     16.81 o 
   4  11   5      678.77      660.48     46.94 o 
   5  11   5      321.04      337.01     38.98 o 
   6  11   5       53.27       63.74     17.44 o 
   7  11   5        2.32        1.77     15.74 o 
   8  11   5       11.20       -1.78     12.63 o 
   9  11   5      112.50      117.71     24.18 o 
  -8  12   5      123.17      153.72     36.38 o 
  -7  12   5       88.85      123.85     33.88 o 
  -6  12   5      206.56      314.42     42.00 o 
  -5  12   5     1513.90     1651.52     79.88 o 
  -4  12   5       76.63       84.93     24.46 o 
  -3  12   5      791.33      805.87     35.20 o 
  -2  12   5      372.32      385.57     26.85 o 
  -1  12   5      431.88      408.12     53.13 o 
   0  12   5      321.72      340.08     18.71 o 
   1  12   5      418.44      435.51     25.16 o 
   2  12   5      360.32      356.21     36.12 o 
   3  12   5      803.44      838.87     54.33 o 
   4  12   5       77.59       85.92     24.46 o 
   5  12   5     1523.76     1568.52     78.89 o 
   6  12   5      206.23      215.13     35.33 o 
   7  12   5       86.80      103.82     30.65 o 
   8  12   5      122.37      190.57     38.14 o 
  -8  13   5       83.64      125.83     35.28 o 
  -7  13   5        8.56        4.22     22.43 o 
  -6  13   5       20.81       -6.35     19.25 o 
  -5  13   5      191.65      188.85     34.55 o 
  -4  13   5      201.52      161.11     31.74 o 
  -3  13   5       39.08       39.03     20.50 o 
  -2  13   5       27.46       29.41     11.23 o 
  -1  13   5       40.79       33.56     11.31 o 
   0  13   5        6.85       -8.99      9.21 o 
   1  13   5       38.95       54.64     20.30 o 
   2  13   5       29.79        6.77     15.56 o 
   3  13   5       40.91       30.08     18.94 o 
   4  13   5      204.19      221.84     35.28 o 
   5  13   5      191.12      181.41     34.71 o 
   6  13   5       19.82        9.16     20.24 o 
   7  13   5        9.30       18.37     22.06 o 
   8  13   5       82.40       70.41     31.59 o 
  -7  14   5       50.27       38.20     27.79 o 
  -6  14   5      234.43      228.97     42.05 o 
  -5  14   5      103.27      112.04     31.48 o 
  -4  14   5      900.13      843.92     59.58 o 
  -3  14   5       36.48       48.34     22.79 o 
  -2  14   5       61.04       72.05     14.83 o 
  -1  14   5       69.43       79.03     15.75 o 
   0  14   5     1440.97     1438.72     48.41 o 
   1  14   5       67.89      109.91     26.07 o 
   2  14   5       57.10       49.75     23.05 o 
   3  14   5       36.84       19.62     18.01 o 
   4  14   5      896.93     1046.72     66.97 o 
   5  14   5      109.69      116.62     31.12 o 
   6  14   5      239.96      235.06     40.38 o 
   7  14   5       49.84       46.63     27.63 o 
  -5  15   5       20.34       21.02     25.13 o 
  -4  15   5      168.97      144.62     34.50 o 
  -3  15   5      149.60      130.10     31.22 o 
  -2  15   5      120.95       89.77     27.01 o 
  -1  15   5       98.23       93.62     16.91 o 
   0  15   5        0.39       -8.48     12.70 o 
   1  15   5       98.05      118.39     27.74 o 
   2  15   5      119.83      141.23     30.65 o 
   3  15   5      150.29      187.97     34.92 o 
   4  15   5      168.31      140.19     33.41 o 
   5  15   5       20.25       19.67     21.65 o 
  -3  16   5      769.91      835.28     61.82 o 
  -2  16   5      120.47      134.00     31.33 o 
   0  16   5       17.52       29.09     18.42 o 
   1  16   5      215.08      190.78     33.57 o 
   2  16   5      117.76      136.50     31.38 o 
   3  16   5      782.84      970.43     67.13 o 
   0   0   6     3539.00     3560.57     57.53 o 
   1   0   6    16003.29    15317.49    312.70 o 
   2   0   6    13695.68    13495.27    138.68 o 
   3   0   6     4688.56     4982.25     56.79 o 
   4   0   6     5018.24     4768.43     48.30 o 
   5   0   6     1693.38     1924.77     31.11 o 
   6   0   6      403.40      445.53     12.32 o 
   7   0   6      365.85      365.25     12.59 o 
   8   0   6      274.97      254.39     11.82 o 
   9   0   6       79.74       82.24     12.19 o 
  10   0   6      174.39      194.49     18.04 o 
  11   0   6       10.65        3.50      9.41 o 
  12   0   6      105.99       48.55     24.46 o 
 -12   1   6      138.78       93.57     29.04 o 
 -11   1   6      169.66      170.22     17.78 o 
 -10   1   6       36.15       20.98      9.79 o 
  -9   1   6      133.52      145.66     12.39 o 
  -8   1   6       64.75       53.85      8.49 o 
  -7   1   6       61.94       70.84      6.69 o 
  -6   1   6      216.46      232.61      9.27 o 
  -5   1   6     2416.09     2563.60     32.04 o 
  -4   1   6      333.64      346.87     10.80 o 
  -3   1   6       40.16       44.73      4.13 o 
  -2   1   6     3858.31     3774.27     43.65 o 
  -1   1   6      639.53      633.98     18.21 o 
   0   1   6       13.15       -3.43      3.43 o 
   1   1   6      639.12      609.56     10.80 o 
   2   1   6     3852.89     3825.68     50.51 o 
   3   1   6       39.82       45.66      3.82 o 
   4   1   6      330.01      363.22      9.63 o 
   5   1   6     2407.86     2576.59     32.03 o 
   6   1   6      219.31      244.33      9.44 o 
   7   1   6       60.57       71.35      8.07 o 
   8   1   6       66.52       66.54      8.76 o 
   9   1   6      135.70      149.92     12.32 o 
  10   1   6       35.60       17.55      9.01 o 
  11   1   6      173.12      174.39     23.87 o 
  12   1   6      137.30       92.73     28.47 o 
 -12   2   6       11.06       17.69     19.05 o 
 -11   2   6       37.97       50.30     11.74 o 
 -10   2   6       48.52       51.20     10.12 o 
  -9   2   6        6.99       48.57      8.84 o 
  -8   2   6      351.55      359.85     15.85 o 
  -7   2   6        6.58       10.92      5.17 o 
  -6   2   6      811.14      865.16     17.26 o 
  -5   2   6      315.95      366.23     10.60 o 
  -4   2   6     1381.21     1211.64     18.65 o 
  -3   2   6      183.08      164.13      6.19 o 
  -2   2   6    13126.31    13659.41    197.33 o 
  -1   2   6     2092.63     2121.78     32.13 o 
   0   2   6    46523.39    45400.72    517.79 o 
   1   2   6     2084.02     2110.06     24.34 o 
   2   2   6    13128.95    13737.00    113.56 o 
   3   2   6      184.65      171.93      8.20 o 
   4   2   6     1409.68     1286.00     22.63 o 
   5   2   6      317.07      361.85     12.04 o 
   6   2   6      818.58      857.73     22.92 o 
   7   2   6        6.19        4.19      4.93 o 
   8   2   6      331.29      316.13     15.22 o 
   9   2   6        7.36       27.54      7.10 o 
  10   2   6       54.51       47.52     14.62 o 
  11   2   6       39.22       30.84     14.28 o 
  12   2   6       12.17        8.03     12.44 o 
 -12   3   6      104.03      140.74     22.86 o 
 -11   3   6       21.64       18.81     10.73 o 
 -10   3   6       27.87       24.90      8.30 o 
  -9   3   6      138.09      155.44     11.90 o 
  -8   3   6      225.88      299.58     19.51 o 
  -7   3   6      477.82      471.45     36.93 o 
  -6   3   6      582.97      562.55     13.94 o 
  -5   3   6      105.31      141.65      7.83 o 
  -4   3   6     4110.80     4435.76     77.43 o 
  -3   3   6      926.59      916.98     35.44 o 
  -2   3   6    14504.87    14986.37    214.78 o 
  -1   3   6     9719.53    10060.38    121.49 o 
   0   3   6      724.46      698.06     16.13 o 
   1   3   6     9714.91    10009.45     91.95 o 
   2   3   6    14501.14    15126.59    173.77 o 
   3   3   6      928.84      902.09     16.43 o 
   4   3   6     4104.46     4510.71     56.87 o 
   5   3   6      104.67      159.59     11.85 o 
   6   3   6      576.99      570.54     16.73 o 
   7   3   6      482.18      485.69     25.13 o 
   8   3   6      230.62      320.15     22.23 o 
   9   3   6      139.91      147.69     15.47 o 
  10   3   6       26.86       14.67      9.62 o 
  11   3   6       22.67        0.14     14.39 o 
  12   3   6      103.64       85.74     21.00 o 
 -12   4   6       54.14       33.50     16.32 o 
 -11   4   6       82.13       77.06     14.57 o 
 -10   4   6      665.17      637.31     24.33 o 
  -9   4   6      285.54      295.95     17.22 o 
  -8   4   6      392.06      373.71     15.21 o 
  -7   4   6     1416.54     1397.54     27.32 o 
  -6   4   6      557.48      543.81     12.97 o 
  -5   4   6      407.22      440.94     19.80 o 
  -4   4   6     5491.01     5220.62     71.41 o 
  -3   4   6       70.18       60.42     10.41 o 
  -2   4   6       14.33       27.21      5.48 o 
  -1   4   6     3295.58     3265.17     40.75 o 
   0   4   6     4481.19     4078.16     41.71 o 
   1   4   6     3279.08     3221.26     36.28 o 
   2   4   6       11.38       11.72      3.47 o 
   3   4   6       72.90       74.19      5.92 o 
   4   4   6     5515.69     5147.15     89.98 o 
   5   4   6      404.16      471.03     13.40 o 
   6   4   6      544.22      533.52     14.25 o 
   7   4   6     1424.25     1364.37     31.82 o 
   8   4   6      390.78      408.21     21.86 o 
   9   4   6      287.82      270.19     28.49 o 
  10   4   6      652.68      669.87     33.43 o 
  11   4   6       83.37       74.52     14.76 o 
  12   4   6       56.46       42.41     17.45 o 
 -12   5   6      442.97      466.34     36.46 o 
 -11   5   6      306.45      298.73     29.02 o 
 -10   5   6       43.98       35.82     11.74 o 
  -9   5   6      746.74      746.45     25.60 o 
  -8   5   6      786.59      782.79     21.65 o 
  -7   5   6       41.91       55.06      7.67 o 
  -6   5   6     2913.35     2817.71     40.21 o 
  -5   5   6      218.36      228.90     11.52 o 
  -4   5   6       14.13       11.65      5.93 o 
  -3   5   6     1864.38     1786.19     61.09 o 
  -2   5   6     1546.65     1434.92     27.50 o 
  -1   5   6       97.08      111.53      6.81 o 
   0   5   6      236.81      264.73      8.35 o 
   1   5   6       97.63      114.82      5.50 o 
   2   5   6     1544.98     1406.65     19.55 o 
   3   5   6     1865.47     1832.32     27.42 o 
   4   5   6       11.22        9.60      3.03 o 
   5   5   6      218.88      245.80      8.99 o 
   6   5   6     2928.87     2787.33     40.99 o 
   7   5   6       40.86       52.52     11.36 o 
   8   5   6      784.17      718.61     47.49 o 
   9   5   6      745.24      745.63     30.76 o 
  10   5   6       42.07       26.15     10.76 o 
  11   5   6      303.86      343.71     25.18 o 
  12   5   6      441.95      483.04     39.49 o 
 -11   6   6       14.06       13.99     14.13 o 
 -10   6   6       41.81       77.08     18.72 o 
  -9   6   6       25.27       10.03      9.37 o 
  -8   6   6      453.51      442.01     22.73 o 
  -7   6   6      420.50      447.10     17.42 o 
  -6   6   6      559.34      566.65     21.30 o 
  -5   6   6     1907.94     1903.35     61.15 o 
  -4   6   6     1215.64     1118.15     33.70 o 
  -3   6   6      299.52      321.20     16.62 o 
  -2   6   6       30.36       24.25      7.96 o 
  -1   6   6     1593.33     1780.37     32.38 o 
   0   6   6     8309.71     8491.15     83.10 o 
   1   6   6     1602.98     1778.45     22.84 o 
   2   6   6       30.31       29.66      4.16 o 
   3   6   6      297.00      312.58     11.16 o 
   4   6   6     1243.11     1129.41     28.37 o 
   5   6   6     1908.32     1869.70     40.12 o 
   6   6   6      578.93      521.33     19.88 o 
   7   6   6      427.12      421.89     21.95 o 
   8   6   6      455.80      437.41     24.43 o 
   9   6   6       24.25       32.59     11.43 o 
  10   6   6       41.17       31.20     14.05 o 
  11   6   6       14.57       13.46     12.13 o 
 -11   7   6       61.00       31.64     24.93 o 
 -10   7   6       50.44       51.10     25.50 o 
  -9   7   6       27.78       28.78     21.02 o 
  -8   7   6      182.99      228.60     22.06 o 
  -7   7   6      175.94      159.15     18.09 o 
  -6   7   6       38.12       27.46     10.72 o 
  -5   7   6      589.40      568.02     26.28 o 
  -4   7   6     2506.15     2433.87     55.79 o 
  -3   7   6      204.28      216.95     11.68 o 
  -2   7   6     3312.20     3134.41     50.64 o 
  -1   7   6      299.67      338.26     13.98 o 
   0   7   6     1668.01     1646.61     32.28 o 
   1   7   6      301.65      316.37      9.62 o 
   2   7   6     3324.25     3198.31     32.67 o 
   3   7   6      202.18      223.51      6.24 o 
   4   7   6     2504.90     2458.35     36.72 o 
   5   7   6      584.49      557.57     20.20 o 
   6   7   6       31.71       22.87      8.92 o 
   7   7   6      176.65      129.69     15.50 o 
   8   7   6      187.95      202.76     18.98 o 
   9   7   6       28.17       21.93     11.02 o 
  10   7   6       51.07       51.96     13.71 o 
  11   7   6       61.52       46.84     14.08 o 
 -11   8   6      156.59      139.83     36.84 o 
 -10   8   6       57.35       69.11     25.34 o 
  -9   8   6       21.10       50.43     25.66 o 
  -8   8   6      926.93      984.63     61.56 o 
  -7   8   6       78.87      104.01     31.61 o 
  -6   8   6       27.04       19.34      7.58 o 
  -5   8   6      255.46      264.50     19.45 o 
  -4   8   6       15.07       28.14      9.40 o 
  -3   8   6      827.94      787.59     22.77 o 
  -2   8   6      301.71      328.51     17.65 o 
  -1   8   6       31.57       36.73      6.83 o 
   0   8   6     7305.20     7277.95     97.85 o 
   1   8   6       33.10       47.33      5.79 o 
   2   8   6      293.15      304.47      9.72 o 
   3   8   6      839.09      759.64     18.90 o 
   4   8   6        8.70       18.84      7.34 o 
   5   8   6      258.14      266.13     21.09 o 
   6   8   6       22.20       28.62      9.49 o 
   7   8   6       81.11      104.20     17.64 o 
   8   8   6      926.23      959.96     35.91 o 
   9   8   6       22.28       32.06     11.74 o 
  10   8   6       57.79       48.34     13.99 o 
  11   8   6      156.99      134.45     29.32 o 
 -10   9   6      187.22      206.70     39.13 o 
  -9   9   6       46.66       25.19     23.05 o 
  -8   9   6      220.92      251.71     37.42 o 
  -7   9   6       17.52       21.70     18.37 o 
  -6   9   6      144.05      145.19     47.51 o 
  -5   9   6       25.19       21.07     10.06 o 
  -4   9   6      187.87      178.41     16.89 o 
  -3   9   6     1642.70     1523.00     34.56 o 
  -2   9   6     1873.52     1805.46     38.68 o 
  -1   9   6      115.12      116.60     10.63 o 
   0   9   6      163.78      179.69     10.87 o 
   1   9   6      119.37      113.54      8.93 o 
   2   9   6     1811.33     1802.97     29.72 o 
   3   9   6     1634.33     1588.99     33.26 o 
   4   9   6      175.35      181.34     15.39 o 
   5   9   6       24.69       14.23     13.03 o 
   6   9   6      158.42      180.71     18.01 o 
   7   9   6       17.88       38.30     11.56 o 
   8   9   6      224.59      232.16     21.17 o 
   9   9   6       45.59       41.60     13.05 o 
  10   9   6      180.92      173.39     21.67 o 
 -10  10   6       30.55        5.31     25.50 o 
  -9  10   6       83.94      110.74     33.20 o 
  -8  10   6       15.22       -5.83     18.37 o 
  -7  10   6      174.14      207.79     34.87 o 
  -6  10   6       47.54       62.92     22.85 o 
  -5  10   6      129.33      128.64     26.75 o 
  -4  10   6       79.27      114.14     14.73 o 
  -3  10   6      351.81      319.69     20.63 o 
  -2  10   6      140.22      137.65     11.64 o 
  -1  10   6      933.90      896.26     30.79 o 
   0  10   6      113.73      122.59     13.60 o 
   1  10   6      928.73      898.72     29.87 o 
   2  10   6      143.43      154.44     12.63 o 
   3  10   6      349.05      298.34     31.74 o 
   4  10   6       92.33       94.05     16.80 o 
   5  10   6      129.32      115.28     14.66 o 
   6  10   6       48.67       51.51     12.40 o 
   7  10   6      178.42      182.24     19.32 o 
   8  10   6       17.89       24.36     15.33 o 
   9  10   6       85.74       47.99     13.57 o 
  10  10   6       30.32       23.17     12.60 o 
  -9  11   6       16.03        1.09     22.64 o 
  -8  11   6       45.41        5.36     20.19 o 
  -7  11   6      136.53      164.60     33.77 o 
  -6  11   6      116.30      128.48     29.66 o 
  -5  11   6       11.40        9.26     17.38 o 
  -4  11   6       64.64       87.87     14.34 o 
  -3  11   6       84.10       91.92     14.62 o 
  -2  11   6     1095.59     1068.61     38.25 o 
  -1  11   6       47.39       48.73      8.30 o 
   0  11   6      438.10      426.52     19.73 o 
   1  11   6       51.14       61.86     10.40 o 
   2  11   6     1065.38     1036.47     56.25 o 
   3  11   6       84.19       83.31     22.38 o 
   4  11   6       66.47       68.12     21.34 o 
   5  11   6       11.42       16.98     13.45 o 
   6  11   6      129.37      108.37     20.00 o 
   7  11   6      136.46      124.72     22.41 o 
   8  11   6       44.39       38.38     14.75 o 
   9  11   6       15.60       16.67     12.89 o 
  -8  12   6      279.46      345.96     46.89 o 
  -7  12   6      109.06      175.79     35.96 o 
  -6  12   6      498.76      579.46     53.03 o 
  -5  12   6      358.08      366.36     41.42 o 
  -4  12   6       48.15       52.46     23.05 o 
  -3  12   6       77.17       65.47     13.91 o 
  -2  12   6      117.73      130.82     16.53 o 
  -1  12   6      495.66      457.22     26.10 o 
   0  12   6       42.27       46.47     11.11 o 
   1  12   6      492.23      475.04     38.46 o 
   2  12   6      117.38       94.35     23.83 o 
   3  12   6       75.86       70.20     23.73 o 
   4  12   6       42.62       74.36     23.73 o 
   5  12   6      355.20      300.42     38.51 o 
   6  12   6      498.37      444.26     46.63 o 
   7  12   6      110.93      114.69     31.64 o 
   8  12   6      277.49      314.99     45.17 o 
  -8  13   6       77.17      103.77     34.03 o 
  -7  13   6      167.66      238.60     42.52 o 
  -6  13   6      598.80      638.99     55.01 o 
  -5  13   6      100.99      133.79     31.80 o 
  -4  13   6        4.26      -15.61     17.22 o 
  -3  13   6      648.44      622.97     71.66 o 
  -2  13   6     1553.43     1418.94     47.76 o 
  -1  13   6        1.70        0.99      8.85 o 
   0  13   6      267.41      344.88     24.04 o 
   1  13   6        2.05       39.45     16.65 o 
   2  13   6     1554.73     1453.40     71.81 o 
   3  13   6      653.63      580.91     48.34 o 
   4  13   6        2.91       15.20     18.53 o 
   5  13   6       95.55      127.91     31.22 o 
   6  13   6      584.36      694.78     57.76 o 
   7  13   6      166.17      206.28     38.72 o 
   8  13   6       83.44       78.21     30.29 o 
  -6  14   6        7.88        4.79     24.46 o 
  -5  14   6      399.90      505.67     51.83 o 
  -4  14   6        1.03        1.41     18.89 o 
  -3  14   6       74.02       67.76     26.70 o 
  -2  14   6      789.72      868.37     52.09 o 
  -1  14   6      815.03      817.14     36.89 o 
   0  14   6      321.91      316.66     35.23 o 
   1  14   6      815.25      883.83     56.25 o 
   2  14   6      790.17      872.44     58.28 o 
   3  14   6       74.27       70.67     24.56 o 
   4  14   6        0.82       59.69     25.29 o 
   5  14   6      402.68      399.40     47.88 o 
   6  14   6        7.75       -3.64     18.68 o 
  -5  15   6       45.00       25.50     25.19 o 
  -4  15   6      212.29      163.92     35.44 o 
  -3  15   6       45.59       51.36     25.76 o 
  -2  15   6      833.05      846.68     58.13 o 
  -1  15   6       14.74       59.52     14.75 o 
   0  15   6       45.69       47.77     19.83 o 
   1  15   6       14.89       -7.65     15.92 o 
   2  15   6      828.69      808.85     57.97 o 
   3  15   6       46.83       44.29     24.30 o 
   4  15   6      205.23      216.01     37.99 o 
   5  15   6       48.78       31.17     25.03 o 
  -3  16   6       92.05       86.07     28.78 o 
  -2  16   6       79.95       87.74     27.37 o 
  -1  16   6       11.58       37.36     18.16 o 
   0  16   6        6.66       23.21     17.38 o 
   1  16   6       11.05        8.90     18.16 o 
   2  16   6       79.70      106.11     30.29 o 
   3  16   6       92.89       85.60     28.52 o 
   1   0   7        0.34       -4.32      4.32 o 
   2   0   7      245.75      237.38      7.68 o 
   3   0   7        2.06        0.18      2.49 o 
   4   0   7       55.13       65.26      4.28 o 
   5   0   7      559.63      527.76     11.20 o 
   6   0   7        1.32        1.80      2.97 o 
   7   0   7       21.13       31.77      4.98 o 
   8   0   7        3.41       13.64      5.72 o 
   9   0   7       20.35       38.94      9.67 o 
  10   0   7       79.30       65.57     12.51 o 
  11   0   7        0.70       31.35     13.83 o 
  12   0   7        0.01       14.41     20.35 o 
 -12   1   7       49.92       86.47     55.08 o 
 -11   1   7      574.40      627.17     40.20 o 
 -10   1   7       82.57       59.83     11.98 o 
  -9   1   7      103.53       74.13     16.97 o 
  -8   1   7      261.22      281.55     14.60 o 
  -7   1   7     3524.58     3470.76     39.95 o 
  -6   1   7      486.62      502.83     11.78 o 
  -5   1   7      250.13      238.10      7.65 o 
  -4   1   7     1044.32     1041.98     16.95 o 
  -3   1   7     1977.98     1884.00     26.15 o 
  -2   1   7      652.08      618.46     13.72 o 
  -1   1   7    16535.83    16761.37    202.38 o 
   0   1   7     2142.42     2097.36     38.98 o 
   1   1   7    16405.21    16402.03    165.34 o 
   2   1   7      607.47      602.42     12.29 o 
   3   1   7     1992.39     1834.69     25.67 o 
   4   1   7     1054.50     1040.61     17.17 o 
   5   1   7      244.94      225.93      7.58 o 
   6   1   7      501.17      518.05     14.89 o 
   7   1   7     3537.54     3471.98     40.37 o 
   8   1   7      262.74      271.04     19.02 o 
   9   1   7      103.05       88.96     13.83 o 
  10   1   7       80.49       82.83     17.08 o 
  11   1   7      571.85      622.39     80.50 o 
  12   1   7       52.85       44.03     22.79 o 
 -12   2   7      194.04      163.05     19.00 o 
 -11   2   7       47.54       52.80     12.46 o 
 -10   2   7       77.87       75.14     13.18 o 
  -9   2   7     1009.68      986.55     33.87 o 
  -8   2   7      454.62      419.48     16.83 o 
  -7   2   7      165.32      171.13      9.50 o 
  -6   2   7       45.51       51.14      4.77 o 
  -5   2   7       80.91       77.89      7.51 o 
  -4   2   7      123.17      134.22     14.51 o 
  -3   2   7      550.92      616.21     28.39 o 
  -2   2   7     3030.45     3002.21     44.97 o 
  -1   2   7    11415.43    11666.12    138.49 o 
   0   2   7    11966.55    11836.00    174.08 o 
   1   2   7    11423.74    11632.89     95.81 o 
   2   2   7     3027.40     3026.19     30.41 o 
   3   2   7      543.07      607.46     14.59 o 
   4   2   7      119.39      123.60     11.54 o 
   5   2   7       81.55       97.33      6.74 o 
   6   2   7       45.07       62.75      5.51 o 
   7   2   7      162.93      180.79     10.14 o 
   8   2   7      451.46      423.00     17.44 o 
   9   2   7     1013.35     1017.17     40.86 o 
  10   2   7       76.83       51.79     15.61 o 
  11   2   7       47.35       54.04     16.43 o 
  12   2   7      196.63      180.70     26.54 o 
 -12   3   7       32.15       33.96     12.51 o 
 -11   3   7      118.72      136.92     17.03 o 
 -10   3   7      327.17      305.01     18.19 o 
  -9   3   7       43.54       39.24      7.84 o 
  -8   3   7      191.77      218.13     20.06 o 
  -7   3   7     2143.66     2082.12     50.15 o 
  -6   3   7      593.47      605.88     15.50 o 
  -5   3   7     3096.56     3091.57     37.60 o 
  -4   3   7     3852.18     4058.34     49.25 o 
  -3   3   7     5888.95     5930.39    132.65 o 
  -2   3   7     6602.94     6520.88     85.03 o 
  -1   3   7     8922.47     9351.51    114.48 o 
   0   3   7      599.37      622.47     16.02 o 
   1   3   7     8894.35     9288.54     86.42 o 
   2   3   7     6610.89     6497.85     64.67 o 
   3   3   7     5814.95     5808.03     60.79 o 
   4   3   7     3842.75     4108.90     41.86 o 
   5   3   7     3106.90     3158.04     39.33 o 
   6   3   7      571.06      624.95     15.96 o 
   7   3   7     2178.87     2080.59     33.61 o 
   8   3   7      186.97      215.13     14.38 o 
   9   3   7       41.63       41.41     10.81 o 
  10   3   7      322.72      353.52     25.63 o 
  11   3   7      118.42      105.67     21.31 o 
  12   3   7       32.85       33.31     15.91 o 
 -12   4   7      255.31      215.40     27.28 o 
 -11   4   7        3.17       19.44     10.80 o 
 -10   4   7      711.01      750.20     31.06 o 
  -9   4   7      250.52      220.94     18.54 o 
  -8   4   7      188.83      189.71     12.06 o 
  -7   4   7      263.45      267.22     14.15 o 
  -6   4   7      667.94      742.76     20.24 o 
  -5   4   7      130.43       91.59      8.93 o 
  -4   4   7     4875.44     4707.42    117.19 o 
  -3   4   7     2046.83     1988.89     59.85 o 
  -2   4   7     1050.80     1096.78     34.06 o 
  -1   4   7      193.55      225.14     17.57 o 
   0   4   7      917.53      952.32     13.56 o 
   1   4   7      209.54      223.36      7.61 o 
   2   4   7     1056.62     1093.68     18.31 o 
   3   4   7     2044.56     1972.89     28.19 o 
   4   4   7     4873.32     4782.43     60.53 o 
   5   4   7      127.61      127.49     13.26 o 
   6   4   7      665.88      730.37     15.93 o 
   7   4   7      261.50      263.73     20.58 o 
   8   4   7      186.85      162.54     15.61 o 
   9   4   7      259.75      227.77     33.43 o 
  10   4   7      711.42      792.14     32.17 o 
  11   4   7        2.82        3.36     12.46 o 
  12   4   7      258.07      197.37     28.49 o 
 -12   5   7        6.86       17.85     21.60 o 
 -11   5   7      719.85      648.14     38.26 o 
 -10   5   7       84.09       76.69     13.75 o 
  -9   5   7       51.63       70.60     12.79 o 
  -8   5   7      664.73      639.11     22.08 o 
  -7   5   7     5345.89     5291.80     71.68 o 
  -6   5   7      224.52      227.60     18.47 o 
  -5   5   7     4546.93     4411.00     67.95 o 
  -4   5   7       44.99       50.75      8.99 o 
  -3   5   7    18356.09    19434.25    292.80 o 
  -2   5   7      476.01      582.69     16.44 o 
  -1   5   7     8323.38     8979.92    118.29 o 
   0   5   7      729.71      786.87     12.81 o 
   1   5   7     8322.01     8906.61     77.46 o 
   2   5   7      487.27      544.61     10.67 o 
   3   5   7    18294.13    19219.07    175.76 o 
   4   5   7       48.37       54.48      6.18 o 
   5   5   7     4537.98     4423.17     54.50 o 
   6   5   7      227.09      247.12     11.98 o 
   7   5   7     5318.92     5206.92     85.78 o 
   8   5   7      658.01      648.79     27.16 o 
   9   5   7       53.80       62.17     14.30 o 
  10   5   7       80.49       79.23     14.43 o 
  11   5   7      713.58      630.78     42.66 o 
  12   5   7        6.03       25.35     15.20 o 
 -11   6   7      157.83      123.85     33.83 o 
 -10   6   7      336.74      351.63     42.57 o 
  -9   6   7      326.95      374.61     27.77 o 
  -8   6   7      639.06      562.14     31.67 o 
  -7   6   7        6.67       18.20      7.28 o 
  -6   6   7      631.15      539.53     21.02 o 
  -5   6   7     1570.07     1511.62     34.53 o 
  -4   6   7     1511.03     1370.68     38.34 o 
  -3   6   7     1239.55     1189.02     26.93 o 
  -2   6   7     3889.07     3899.24     58.64 o 
  -1   6   7     2123.53     2050.25     35.92 o 
   0   6   7      778.48      781.42     16.56 o 
   1   6   7     2092.03     2033.65     25.15 o 
   2   6   7     3870.52     4003.33     37.49 o 
   3   6   7     1235.01     1187.82     22.12 o 
   4   6   7     1507.98     1362.15     24.99 o 
   5   6   7     1545.20     1534.49     38.97 o 
   6   6   7      624.28      541.66     20.37 o 
   7   6   7        6.76        2.98      7.31 o 
   8   6   7      641.09      487.44     30.44 o 
   9   6   7      321.94      300.51     22.32 o 
  10   6   7      335.19      374.24     33.27 o 
  11   6   7      161.89      218.25     22.38 o 
 -11   7   7      274.65      297.77     44.34 o 
 -10   7   7      308.48      289.44     41.01 o 
  -9   7   7       54.68       38.14     22.53 o 
  -8   7   7       31.93       20.25     12.05 o 
  -7   7   7      785.14      783.60     27.60 o 
  -6   7   7      165.45      158.48     13.29 o 
  -5   7   7      142.46      132.90     14.72 o 
  -4   7   7      814.81      868.17     30.76 o 
  -3   7   7     4895.41     4811.79     71.72 o 
  -2   7   7      205.39      238.47     12.26 o 
  -1   7   7     2081.23     1948.38     36.69 o 
   0   7   7      560.67      555.26     15.81 o 
   1   7   7     2055.56     2014.45     29.00 o 
   2   7   7      212.55      244.56      8.00 o 
   3   7   7     4926.06     4919.59     50.57 o 
   4   7   7      822.34      847.32     22.81 o 
   5   7   7      146.89      131.54     11.96 o 
   6   7   7      169.39      170.37     15.80 o 
   7   7   7      784.69      770.85     30.99 o 
   8   7   7       29.97       11.28      9.87 o 
   9   7   7       53.08       51.40     13.12 o 
  10   7   7      312.76      331.79     25.07 o 
  11   7   7      276.39      270.10     24.89 o 
 -11   8   7      180.33      160.75     37.73 o 
 -10   8   7       87.76      145.45     34.50 o 
  -9   8   7       82.41      104.86     29.71 o 
  -8   8   7       52.65       30.86     21.34 o 
  -7   8   7       75.78       77.66     14.68 o 
  -6   8   7       75.24       71.13     10.62 o 
  -5   8   7       31.39       32.97     10.49 o 
  -4   8   7      108.91      108.16     13.47 o 
  -3   8   7       45.62       53.31     10.28 o 
  -2   8   7      123.54      120.20      9.86 o 
  -1   8   7       45.05       58.66      8.00 o 
   0   8   7      324.05      359.91     22.40 o 
   1   8   7       52.81       66.28      8.04 o 
   2   8   7      128.01      125.43      7.90 o 
   3   8   7       42.69       24.20      6.06 o 
   4   8   7       99.55       98.92      8.93 o 
   5   8   7       36.79       54.36     10.58 o 
   6   8   7       71.18       75.65     13.53 o 
   7   8   7       75.46       51.03     12.07 o 
   8   8   7       52.54       88.68     15.06 o 
   9   8   7       78.60       97.40     16.75 o 
  10   8   7       88.49       64.47     15.19 o 
  11   8   7      180.35      177.70     22.26 o 
 -10   9   7       94.41      107.72     34.14 o 
  -9   9   7       31.81       75.35     27.74 o 
  -8   9   7        9.33       24.46     22.01 o 
  -7   9   7      642.99      688.79     50.95 o 
  -6   9   7      307.05      295.78     23.23 o 
  -5   9   7      664.23      636.09     29.50 o 
  -4   9   7      259.64      225.55     18.65 o 
  -3   9   7     1868.43     1904.67     39.96 o 
  -2   9   7      549.69      558.41     22.51 o 
  -1   9   7      683.32      642.74     21.33 o 
   0   9   7       80.22       70.75      8.00 o 
   1   9   7      693.25      671.11     18.46 o 
   2   9   7      565.13      583.00     16.32 o 
   3   9   7     1875.79     1930.19     45.38 o 
   4   9   7      260.78      232.51     18.67 o 
   5   9   7      659.18      668.17     26.69 o 
   6   9   7      300.11      286.13     20.63 o 
   7   9   7      648.96      589.33     51.07 o 
   8   9   7        8.75       16.52     10.22 o 
   9   9   7       30.75        9.95     11.40 o 
  10   9   7       95.46       86.25     17.09 o 
 -10  10   7      104.72      166.84     38.72 o 
  -9  10   7       80.64       63.02     27.01 o 
  -8  10   7       51.89       51.67     25.81 o 
  -7  10   7      230.98      222.05     35.28 o 
  -6  10   7       78.07       67.81     23.83 o 
  -5  10   7       86.50       82.93     14.39 o 
  -4  10   7       12.16       10.43     15.95 o 
  -3  10   7      161.87      161.22     19.49 o 
  -2  10   7     1090.32     1068.77     29.18 o 
  -1  10   7      686.28      678.88     20.33 o 
   0  10   7      898.97      872.76     28.32 o 
   1  10   7      710.86      684.96     34.40 o 
   2  10   7     1102.01     1063.34     90.99 o 
   3  10   7      174.28      148.79     22.66 o 
   4  10   7       11.53       19.59     12.00 o 
   5  10   7       95.80      111.98     14.54 o 
   6  10   7       79.48       77.76     17.17 o 
   7  10   7      229.29      190.45     19.58 o 
   8  10   7       55.00       54.48     17.88 o 
   9  10   7       86.17       71.58     15.75 o 
  10  10   7      108.53      148.85     21.22 o 
  -9  11   7       97.62       90.96     35.59 o 
  -8  11   7      109.22      165.02     36.01 o 
  -7  11   7      405.90      345.33     43.56 o 
  -6  11   7       84.08       77.85     26.75 o 
  -5  11   7      575.45      550.94     47.41 o 
  -4  11   7      203.75      182.39     18.43 o 
  -3  11   7      187.59      165.21     27.32 o 
  -2  11   7      708.92      673.44     25.34 o 
  -1  11   7      126.83      150.18     11.18 o 
   0  11   7     1073.13     1051.81     42.99 o 
   1  11   7      129.51      150.88     13.45 o 
   2  11   7      708.36      645.60     45.38 o 
   3  11   7      175.45      189.79     28.26 o 
   4  11   7      204.90      155.39     27.79 o 
   5  11   7      571.67      561.50     47.17 o 
   6  11   7       81.43       62.64     16.85 o 
   7  11   7      403.53      416.62     27.10 o 
   8  11   7      108.48      123.19     18.60 o 
   9  11   7       98.99      127.91     26.63 o 
  -8  12   7      103.25      119.27     33.51 o 
  -7  12   7      149.23      175.37     36.74 o 
  -6  12   7       19.35       34.35     25.66 o 
  -5  12   7      400.62      424.22     44.55 o 
  -4  12   7       57.38       59.05     13.75 o 
  -3  12   7      106.42      115.84     16.32 o 
  -2  12   7      192.89      205.92     52.69 o 
  -1  12   7      374.02      365.16     24.15 o 
   0  12   7      385.29      399.24     21.16 o 
   1  12   7      367.37      361.72     35.65 o 
   2  12   7      189.13      200.40     29.56 o 
   3  12   7      100.71       93.41     24.30 o 
   4  12   7       53.26       24.20     19.36 o 
   5  12   7      406.19      472.26     45.74 o 
   6  12   7       19.22       33.93     22.59 o 
   7  12   7      147.23      173.03     35.07 o 
   8  12   7      101.64       97.99     31.59 o 
  -7  13   7      102.04       89.20     32.47 o 
  -6  13   7      388.13      332.32     43.71 o 
  -5  13   7      194.56      227.26     37.26 o 
  -4  13   7       13.68      -15.98     15.98 o 
  -3  13   7       50.60       70.33     14.94 o 
  -2  13   7      131.69      146.91     18.32 o 
  -1  13   7      109.45      148.80     17.88 o 
   0  13   7       12.92       11.95     28.60 o 
   1  13   7      111.57       97.94     24.25 o 
   2  13   7      131.04      131.40     27.01 o 
   3  13   7       46.45       52.51     21.60 o 
   4  13   7       13.68      -10.82     17.28 o 
   5  13   7      196.33      228.24     36.84 o 
   6  13   7      385.04      431.98     47.10 o 
   7  13   7      103.79       87.63     30.60 o 
  -6  14   7       79.39       94.03     32.73 o 
  -5  14   7      791.12      770.23     60.89 o 
  -4  14   7      227.93      233.92     36.69 o 
  -3  14   7      130.87      134.63     29.92 o 
  -2  14   7       88.21       97.87     17.16 o 
  -1  14   7      555.71      562.94     93.44 o 
   0  14   7       52.45       53.50     20.82 o 
   1  14   7      548.72      509.26     43.71 o 
   2  14   7       88.88      102.36     26.18 o 
   3  14   7      127.09      184.11     33.15 o 
   4  14   7      224.74      250.26     38.20 o 
   5  14   7      795.47      800.16     62.24 o 
   6  14   7       80.16       96.79     31.43 o 
  -5  15   7       39.75       13.37     24.20 o 
  -4  15   7        6.03        9.78     23.47 o 
  -3  15   7       10.68       27.58     20.82 o 
  -2  15   7       17.81       32.81     16.26 o 
  -1  15   7      258.04      265.14     34.40 o 
   0  15   7      226.27      256.40     35.33 o 
   1  15   7      257.90      275.29     37.42 o 
   2  15   7       18.15       29.56     18.99 o 
   3  15   7       11.02       52.04     24.51 o 
   4  15   7        6.25       20.40     20.82 o 
   5  15   7       39.77       64.16     28.21 o 
  -3  16   7        9.79       28.52     22.32 o 
  -2  16   7       31.33       16.55     21.96 o 
  -1  16   7      719.85      743.38     54.59 o 
   0  16   7       38.19       81.86     24.77 o 
   1  16   7      733.02      808.53     59.17 o 
   2  16   7       34.69       33.31     22.38 o 
   3  16   7        7.41       20.09     20.87 o 
   0   0   8       90.63       62.87     10.04 o 
   1   0   8      253.18      205.40     23.30 o 
   2   0   8     5343.77     5071.94     65.04 o 
   3   0   8      364.10      333.36     11.69 o 
   4   0   8     9337.57     9478.73     88.55 o 
   5   0   8     1795.98     1703.02     21.99 o 
   6   0   8      229.51      211.53     10.19 o 
   7   0   8     1288.44     1307.83     23.59 o 
   8   0   8      413.75      423.30     18.64 o 
   9   0   8      556.38      618.11     25.51 o 
  10   0   8      237.49      249.49     19.70 o 
  11   0   8      268.68      244.10     27.10 o 
  12   0   8       13.01       21.02     19.41 o 
 -12   1   8       28.15        5.91     12.80 o 
 -11   1   8      104.08      149.08     17.29 o 
 -10   1   8       51.30       43.93     15.51 o 
  -9   1   8       98.97       93.61     12.83 o 
  -8   1   8      108.33       99.25      9.98 o 
  -7   1   8      426.38      437.03     21.03 o 
  -6   1   8      225.73      246.81     14.23 o 
  -5   1   8      210.21      248.61      7.77 o 
  -4   1   8     1127.32     1077.33     19.80 o 
  -3   1   8      642.26      602.64     21.31 o 
  -2   1   8      889.65      888.43     17.79 o 
  -1   1   8     3129.25     2995.75     41.47 o 
   0   1   8     1383.09     1380.78     23.46 o 
   1   1   8     3140.26     2981.59     34.08 o 
   2   1   8      885.73      895.10     16.12 o 
   3   1   8      636.60      621.62     11.55 o 
   4   1   8     1130.92     1102.52     17.78 o 
   5   1   8      208.94      232.10      8.91 o 
   6   1   8      230.27      287.39     11.73 o 
   7   1   8      421.72      465.20     16.22 o 
   8   1   8      108.36      113.14      9.17 o 
   9   1   8       99.10      100.98     13.47 o 
  10   1   8       50.95       57.91     18.40 o 
  11   1   8      104.04      139.30     21.93 o 
  12   1   8       28.58       11.01     13.67 o 
 -12   2   8       66.72       63.79     14.38 o 
 -11   2   8       39.39       31.79     11.28 o 
 -10   2   8       90.41       92.80     21.39 o 
  -9   2   8      162.72      158.69     13.19 o 
  -8   2   8      534.01      538.50     39.40 o 
  -7   2   8      990.90      963.11     20.41 o 
  -6   2   8      516.34      487.97     13.24 o 
  -5   2   8     1848.80     1853.67     29.42 o 
  -4   2   8     2484.07     2455.22     49.90 o 
  -3   2   8      586.97      609.47     14.09 o 
  -2   2   8    10657.97    10870.21    223.86 o 
  -1   2   8     1470.85     1512.50     30.61 o 
   0   2   8    11649.31    11657.92    176.88 o 
   1   2   8     1575.94     1596.86     18.25 o 
   2   2   8    10638.85    10758.18     91.02 o 
   3   2   8      577.48      572.06     12.74 o 
   4   2   8     2489.07     2367.49     37.68 o 
   5   2   8     1857.33     1834.49     26.95 o 
   6   2   8      524.25      489.80     17.42 o 
   7   2   8      989.65      954.33     21.02 o 
   8   2   8      527.35      506.47     16.29 o 
   9   2   8      171.20      209.14     14.76 o 
  10   2   8       88.54       67.64     17.28 o 
  11   2   8       38.34       24.94     13.54 o 
  12   2   8       66.43       79.76     26.46 o 
 -12   3   8       19.60       22.52     12.31 o 
 -11   3   8      121.63      108.60     16.13 o 
 -10   3   8      432.09      441.17     29.13 o 
  -9   3   8       56.21       41.88      9.96 o 
  -8   3   8      656.89      628.00     25.56 o 
  -7   3   8      579.70      659.73     26.02 o 
  -6   3   8       83.86       84.99      7.14 o 
  -5   3   8      128.31      167.11      9.42 o 
  -4   3   8       70.15       88.86      5.47 o 
  -3   3   8     2053.69     1996.95     61.30 o 
  -2   3   8     1429.31     1580.66     29.53 o 
  -1   3   8     6638.45     6853.43     87.64 o 
   0   3   8      284.26      287.85     10.69 o 
   1   3   8     6665.46     6760.56     65.80 o 
   2   3   8     1440.33     1560.28     19.15 o 
   3   3   8     2072.53     2070.60     28.26 o 
   4   3   8       68.39      100.66      5.14 o 
   5   3   8      127.21      158.86      7.90 o 
   6   3   8       80.06       92.40      8.24 o 
   7   3   8      583.44      663.48     27.30 o 
   8   3   8      657.94      626.12     22.11 o 
   9   3   8       55.82       39.32     11.50 o 
  10   3   8      435.86      448.44     24.85 o 
  11   3   8      121.21       95.46     20.41 o 
  12   3   8       18.99       16.94     14.44 o 
 -12   4   8       72.95      117.14     32.21 o 
 -11   4   8      155.84      170.33     27.80 o 
 -10   4   8      120.34      121.78     15.87 o 
  -9   4   8      568.18      562.89     22.16 o 
  -8   4   8      180.17      174.39     15.20 o 
  -7   4   8       88.93       79.83     10.64 o 
  -6   4   8      884.50      902.32     25.98 o 
  -5   4   8     4063.48     4045.51     77.53 o 
  -4   4   8       13.38       13.69      7.39 o 
  -3   4   8     4954.24     5604.68    128.22 o 
  -2   4   8      464.96      487.00     20.71 o 
  -1   4   8     1288.20     1376.32     27.09 o 
   0   4   8     5995.78     6141.46     54.55 o 
   1   4   8     1313.22     1382.08     24.02 o 
   2   4   8      478.42      476.98     10.15 o 
   3   4   8     4957.04     5410.19     58.95 o 
   4   4   8       13.42       21.33      4.84 o 
   5   4   8     4044.71     4069.62     44.00 o 
   6   4   8      892.24      888.67     36.61 o 
   7   4   8       87.91       71.32      8.33 o 
   8   4   8      191.75      209.62     17.19 o 
   9   4   8      572.05      618.94     30.95 o 
  10   4   8      120.77      114.93     16.06 o 
  11   4   8      157.21      155.97     24.75 o 
  12   4   8       73.03       50.24     17.77 o 
 -12   5   8       73.77       65.83     29.09 o 
 -11   5   8       17.41        0.88     18.37 o 
 -10   5   8       74.11       88.84     14.02 o 
  -9   5   8       20.45       26.02      9.20 o 
  -8   5   8      738.67      683.55     23.59 o 
  -7   5   8     1387.52     1333.52     35.52 o 
  -6   5   8      646.18      594.02     22.06 o 
  -5   5   8      971.79     1021.42     53.31 o 
  -4   5   8     1365.79     1350.89     51.26 o 
  -3   5   8     1683.26     2003.68     87.56 o 
  -2   5   8      249.81      261.10     12.50 o 
  -1   5   8      459.04      465.55     11.11 o 
   0   5   8      395.22      421.63      9.32 o 
   1   5   8      449.86      444.14      9.92 o 
   2   5   8      267.05      298.46     10.05 o 
   3   5   8     1704.73     1997.04     53.34 o 
   4   5   8     1377.76     1336.81     28.18 o 
   5   5   8      969.50     1063.96     28.48 o 
   6   5   8      645.11      624.10     17.78 o 
   7   5   8     1381.77     1311.90     32.10 o 
   8   5   8      735.76      662.69     27.61 o 
   9   5   8       19.65       28.16     11.49 o 
  10   5   8       75.84       78.02     18.22 o 
  11   5   8       17.77       55.89     14.12 o 
  12   5   8       72.94       84.10     23.63 o 
 -11   6   8      316.46      281.32     42.62 o 
 -10   6   8      111.07      102.41     28.26 o 
  -9   6   8      310.38      324.21     26.67 o 
  -8   6   8       10.92       21.20     10.94 o 
  -7   6   8      110.31      118.19     13.10 o 
  -6   6   8      543.27      543.60     46.16 o 
  -5   6   8     3678.19     3576.90     79.85 o 
  -4   6   8      819.79      757.84     28.10 o 
  -3   6   8      890.28      887.43     23.24 o 
  -2   6   8      406.66      385.15     14.61 o 
  -1   6   8     3380.52     3592.78     48.05 o 
   0   6   8     4548.19     4584.08     50.55 o 
   1   6   8     3360.43     3602.22     37.95 o 
   2   6   8      409.07      372.64      9.54 o 
   3   6   8      884.57      921.70     21.06 o 
   4   6   8      802.97      761.70     18.39 o 
   5   6   8     3654.34     3694.69     49.02 o 
   6   6   8      546.54      583.76     21.02 o 
   7   6   8      110.19      130.53     14.89 o 
   8   6   8       10.54        6.79      8.34 o 
   9   6   8      312.13      304.32     32.46 o 
  10   6   8      110.80       75.36     17.74 o 
  11   6   8      315.92      312.82     25.43 o 
 -11   7   8       22.50       63.75     26.54 o 
 -10   7   8      268.83      345.59     44.23 o 
  -9   7   8       27.11       28.56     12.69 o 
  -8   7   8      257.32      213.65     62.79 o 
  -7   7   8      118.18      147.34     28.19 o 
  -6   7   8      725.78      701.79     24.98 o 
  -5   7   8      119.27      135.89     15.13 o 
  -4   7   8      222.96      231.00     17.22 o 
  -3   7   8      533.19      510.97     18.21 o 
  -2   7   8      382.38      376.01     22.71 o 
  -1   7   8     1702.83     1728.62     34.36 o 
   0   7   8       34.90       34.18      5.07 o 
   1   7   8     1737.57     1792.19     24.25 o 
   2   7   8      405.43      391.49      9.32 o 
   3   7   8      537.43      533.82     15.38 o 
   4   7   8      219.21      233.63     11.55 o 
   5   7   8      120.07      131.25     11.97 o 
   6   7   8      720.89      659.81     26.43 o 
   7   7   8      117.99      133.52     15.28 o 
   8   7   8      261.19      237.44     20.08 o 
   9   7   8       27.64       28.31     10.99 o 
  10   7   8      271.38      251.75     22.67 o 
  11   7   8       24.27       79.09     16.45 o 
 -11   8   8      219.29      152.01     36.48 o 
 -10   8   8       70.58      174.02     36.53 o 
  -9   8   8       83.26       46.73     22.85 o 
  -8   8   8      306.73      290.99     25.20 o 
  -7   8   8       72.22       85.24     15.47 o 
  -6   8   8      219.51      246.35     16.62 o 
  -5   8   8      842.47      788.89     32.08 o 
  -4   8   8      764.76      773.59     75.01 o 
  -3   8   8       54.57       50.61      7.84 o 
  -2   8   8      165.11      161.87     11.27 o 
  -1   8   8      284.04      282.89     17.46 o 
   0   8   8       94.44      116.62     16.24 o 
   1   8   8      304.11      304.31     10.15 o 
   2   8   8      159.09      171.18      7.15 o 
   3   8   8       48.88       49.73      7.01 o 
   4   8   8      741.80      729.50     19.54 o 
   5   8   8      839.28      769.98     27.92 o 
   6   8   8      215.46      257.05     32.07 o 
   7   8   8       71.32       63.87     12.34 o 
   8   8   8      310.04      318.29     47.38 o 
   9   8   8       87.24      102.92     22.25 o 
  10   8   8       71.00      100.65     17.01 o 
  11   8   8      218.67      220.40     23.73 o 
 -10   9   8        3.15        6.09     20.92 o 
  -9   9   8       11.96       24.04     22.90 o 
  -8   9   8       28.06       48.08     22.12 o 
  -7   9   8      104.90      107.02     17.67 o 
  -6   9   8        0.74        0.42      7.56 o 
  -5   9   8       84.76      110.91     27.01 o 
  -4   9   8      189.62      184.62     17.52 o 
  -3   9   8      968.48      954.32     43.72 o 
  -2   9   8      361.34      329.12     16.06 o 
  -1   9   8        7.03        9.63      6.14 o 
   0   9   8     1540.45     1525.60     39.52 o 
   1   9   8        7.39        4.84      5.48 o 
   2   9   8      354.99      309.69     13.74 o 
   3   9   8      996.09      973.18     22.76 o 
   4   9   8      185.47      168.34     14.80 o 
   5   9   8       81.96       76.05     12.17 o 
   6   9   8        0.27        2.92      9.84 o 
   7   9   8       93.87       98.87     15.04 o 
   8   9   8       26.67       49.32     13.01 o 
   9   9   8       11.44       13.97     11.32 o 
  10   9   8        3.34        3.67     11.46 o 
 -10  10   8      141.34      208.47     42.26 o 
  -9  10   8       74.56      141.08     35.39 o 
  -8  10   8       20.61       44.08     25.29 o 
  -7  10   8      202.52      238.91     36.69 o 
  -6  10   8      358.44      382.27     26.87 o 
  -5  10   8      454.76      439.23     28.36 o 
  -4  10   8      311.21      337.40     23.26 o 
  -3  10   8      115.17      124.51     20.69 o 
  -2  10   8      509.63      499.84     39.34 o 
  -1  10   8      487.55      452.39     19.64 o 
   0  10   8     1075.67     1106.54     25.91 o 
   1  10   8      478.78      475.75     19.94 o 
   2  10   8      518.79      526.51     39.11 o 
   3  10   8      110.92       89.41     15.83 o 
   4  10   8      307.27      276.24     18.80 o 
   5  10   8      451.68      462.54     37.01 o 
   6  10   8      361.10      333.88     23.06 o 
   7  10   8      200.82      205.94     20.24 o 
   8  10   8       20.24       50.42     13.41 o 
   9  10   8       71.14       40.14     14.20 o 
  10  10   8      143.42      150.29     20.71 o 
  -9  11   8       16.61       -6.71     19.77 o 
  -8  11   8      643.29      691.34     57.97 o 
  -7  11   8       73.31       48.86     23.57 o 
  -6  11   8      362.74      388.32     44.60 o 
  -5  11   8      164.20      123.07     29.77 o 
  -4  11   8      288.72      320.21     23.39 o 
  -3  11   8      519.82      476.25     26.65 o 
  -2  11   8      630.34      654.42     29.53 o 
  -1  11   8      186.23      193.13     12.45 o 
   0  11   8       79.03       75.42     10.85 o 
   1  11   8      207.22      214.31     21.80 o 
   2  11   8      630.58      645.39     45.17 o 
   3  11   8      517.69      535.12     41.63 o 
   4  11   8      290.52      297.92     38.48 o 
   5  11   8      162.35      187.22     23.03 o 
   6  11   8      363.24      392.75     25.33 o 
   7  11   8       71.45       77.91     15.32 o 
   8  11   8      647.26      663.53     33.52 o 
   9  11   8       17.10        6.14     11.86 o 
  -8  12   8       45.81       51.36     28.47 o 
  -7  12   8      198.63      220.49     41.16 o 
  -6  12   8      515.14      503.43     51.10 o 
  -5  12   8       52.50       56.41     24.51 o 
  -4  12   8      259.30      258.60     22.62 o 
  -3  12   8      279.76      310.50     64.61 o 
  -2  12   8       67.42       75.09     14.37 o 
  -1  12   8      621.28      651.67     30.45 o 
   0  12   8     1719.15     1677.62     49.29 o 
   1  12   8      623.04      602.56     44.60 o 
   2  12   8       68.15       61.93     20.50 o 
   3  12   8      278.43      331.49     37.73 o 
   4  12   8      257.90      257.23     34.81 o 
   5  12   8       55.25       62.29     23.68 o 
   6  12   8      516.14      487.45     47.72 o 
   7  12   8      197.81      210.94     40.36 o 
   8  12   8       47.14       30.14     17.24 o 
  -7  13   8      650.88      665.32     59.17 o 
  -6  13   8      308.08      309.22     44.08 o 
  -5  13   8      603.50      700.14     55.63 o 
  -4  13   8      338.05      251.87     36.43 o 
  -3  13   8      347.88      349.86     25.83 o 
  -2  13   8     1630.31     1531.79     50.39 o 
  -1  13   8      196.20      201.24     20.07 o 
   0  13   8        4.86       10.88      9.83 o 
   1  13   8      187.46      182.19     29.71 o 
   2  13   8     1629.14     1715.73     79.10 o 
   3  13   8      355.34      371.82     41.42 o 
   4  13   8      334.72      366.41     41.79 o 
   5  13   8      603.42      625.88     53.65 o 
   6  13   8      313.55      304.79     42.62 o 
   7  13   8      650.84      700.92     57.92 o 
  -6  14   8        2.04       12.18     21.96 o 
  -5  14   8        3.96       58.44     27.22 o 
  -4  14   8       23.32       19.51     21.70 o 
  -3  14   8      133.07      151.33     31.17 o 
  -2  14   8       10.31        2.76     20.45 o 
  -1  14   8       57.44       46.93     13.27 o 
   0  14   8      725.77      644.71     48.14 o 
   1  14   8       57.66       65.73     22.27 o 
   2  14   8       10.11       31.12     20.19 o 
   3  14   8      133.75      130.25     30.50 o 
   4  14   8       22.90      -16.65     16.65 o 
   5  14   8        3.83        0.94     19.57 o 
   6  14   8        2.13       32.42     24.87 o 
  -5  15   8       10.12       50.95     27.74 o 
  -4  15   8      153.83      187.55     35.86 o 
  -3  15   8      330.08      326.29     41.58 o 
  -2  15   8       60.90      109.38     22.30 o 
  -1  15   8      101.56      140.61     27.48 o 
   0  15   8      335.92      271.38     36.38 o 
   1  15   8      106.92      106.16     27.48 o 
   2  15   8       64.92       67.70     25.03 o 
   3  15   8      335.35      300.37     41.06 o 
   4  15   8      156.13      193.69     36.95 o 
   5  15   8       10.36       -6.66     20.24 o 
  -3  16   8       89.32       91.85     29.45 o 
  -1  16   8       28.40       55.11     21.08 o 
   0  16   8       26.83       45.38     20.24 o 
   1  16   8       27.90       42.72     21.13 o 
   2  16   8       66.33       59.27     24.82 o 
   3  16   8       88.44      133.69     32.16 o 
   1   0   9      106.43      110.45      6.40 o 
   2   0   9       10.18        5.57      3.46 o 
   3   0   9      430.16      485.51     14.50 o 
   4   0   9      467.70      500.20     11.20 o 
   5   0   9      361.90      331.50     10.15 o 
   6   0   9      142.80      133.03      7.76 o 
   7   0   9       46.65       32.84      5.09 o 
   8   0   9       47.31       49.91      8.20 o 
   9   0   9        9.29       10.58      7.60 o 
  10   0   9        2.11       12.95      8.41 o 
  11   0   9       74.39       82.41     19.19 o 
  12   0   9       52.15       16.50     21.75 o 
 -12   1   9      156.27      176.66     24.48 o 
 -11   1   9      114.01      114.43     15.84 o 
 -10   1   9       63.14       75.76     13.23 o 
  -9   1   9      388.51      389.75     21.62 o 
  -8   1   9       66.18       78.84      9.34 o 
  -7   1   9       71.59       79.21      9.86 o 
  -6   1   9     2021.44     1967.90     28.23 o 
  -5   1   9      473.25      597.39     12.83 o 
  -4   1   9     1263.20     1192.40     31.33 o 
  -3   1   9      703.69      741.29     27.99 o 
  -2   1   9     7576.66     7507.93     94.17 o 
  -1   1   9     1094.07     1115.23     20.64 o 
   0   1   9     5390.25     5247.47     58.79 o 
   1   1   9     1090.71     1119.14     14.39 o 
   2   1   9     7601.53     7565.99     71.38 o 
   3   1   9      711.02      732.19     17.55 o 
   4   1   9     1291.13     1249.48     19.19 o 
   5   1   9      475.02      581.55     13.59 o 
   6   1   9     2040.70     1979.07     25.91 o 
   7   1   9       74.65       75.75      7.63 o 
   8   1   9       65.34       66.94      9.05 o 
   9   1   9      390.39      411.87     21.89 o 
  10   1   9       65.18       65.34     15.82 o 
  11   1   9      114.70      148.44     27.06 o 
  12   1   9      157.90      177.58     26.20 o 
 -12   2   9      543.35      599.65     37.43 o 
 -11   2   9       42.82       40.61     11.50 o 
 -10   2   9        7.71       13.59      8.82 o 
  -9   2   9       54.25      103.24     13.08 o 
  -8   2   9      456.87      478.64     21.57 o 
  -7   2   9      236.96      263.43     15.93 o 
  -6   2   9      758.33      712.69     18.00 o 
  -5   2   9      225.27      221.13      9.58 o 
  -4   2   9     3884.14     4112.56    106.30 o 
  -3   2   9      107.58      112.10      8.64 o 
  -2   2   9      130.06      123.79      6.57 o 
  -1   2   9      346.23      355.22     11.86 o 
   0   2   9     1372.17     1340.16     24.42 o 
   1   2   9      345.70      372.34      7.81 o 
   2   2   9      129.30      123.69      4.99 o 
   3   2   9      106.63      120.78      8.89 o 
   4   2   9     3891.46     4166.13     59.51 o 
   5   2   9      227.80      220.17      8.97 o 
   6   2   9      762.01      717.53     19.77 o 
   7   2   9      234.22      236.60     15.63 o 
   8   2   9      458.58      501.65     22.99 o 
   9   2   9       52.50       71.06     10.51 o 
  10   2   9        6.87        5.27     13.48 o 
  11   2   9       42.86       39.32     15.43 o 
  12   2   9      544.79      455.81     37.20 o 
 -12   3   9       20.79       26.86     11.62 o 
 -11   3   9       90.61      107.24     15.89 o 
 -10   3   9       40.96       54.52     10.56 o 
  -9   3   9       27.91       24.40      8.60 o 
  -8   3   9      148.91      164.44     14.63 o 
  -7   3   9     1871.13     1956.16     42.89 o 
  -6   3   9      597.03      661.12     16.39 o 
  -5   3   9      314.93      354.27     31.52 o 
  -4   3   9       38.22       32.03      6.81 o 
  -3   3   9      801.55      955.49     38.93 o 
  -2   3   9       18.42       33.83      5.44 o 
  -1   3   9     3347.83     3555.47     52.73 o 
   0   3   9       23.88       24.67      3.19 o 
   1   3   9     3362.23     3684.97     39.89 o 
   2   3   9       33.56       56.28      3.66 o 
   3   3   9      796.93      907.05     17.25 o 
   4   3   9       43.57       43.92      5.41 o 
   5   3   9      319.39      352.99     10.04 o 
   6   3   9      554.32      564.91     15.25 o 
   7   3   9     1873.14     1944.12     37.86 o 
   8   3   9      153.69      170.98     13.35 o 
   9   3   9       28.11       22.46     12.28 o 
  10   3   9       46.17       42.73     14.88 o 
  11   3   9       89.31      110.88     21.88 o 
  12   3   9       20.61        3.09     18.37 o 
 -12   4   9       33.68       34.97     24.67 o 
 -11   4   9       22.21       33.47     22.74 o 
 -10   4   9      226.22      204.98     19.13 o 
  -9   4   9      346.79      324.72     18.05 o 
  -8   4   9      178.39      153.09     14.56 o 
  -7   4   9        6.87        8.97      6.16 o 
  -6   4   9      560.35      585.27     26.26 o 
  -5   4   9      215.36      210.89     16.07 o 
  -4   4   9     1001.35     1001.29     44.08 o 
  -3   4   9      414.73      408.51     25.45 o 
  -2   4   9     1490.00     1490.85     34.24 o 
  -1   4   9      111.22      122.67      8.28 o 
   0   4   9     1482.76     1592.88     23.96 o 
   1   4   9      112.51      125.10      6.34 o 
   2   4   9     1476.77     1483.77     19.39 o 
   3   4   9      414.94      452.65     13.88 o 
   4   4   9     1004.70     1067.85     30.94 o 
   5   4   9      212.70      218.88     11.70 o 
   6   4   9      565.56      577.21     19.16 o 
   7   4   9        7.07        9.26      6.75 o 
   8   4   9      170.66      134.47     14.62 o 
   9   4   9      343.12      314.54     21.36 o 
  10   4   9      228.76      210.17     19.65 o 
  11   4   9       22.49       25.47     16.78 o 
  12   4   9       33.96       10.79     13.70 o 
 -12   5   9      110.00       86.02     30.86 o 
 -11   5   9        0.58       16.11     22.06 o 
 -10   5   9      577.45      534.44     32.89 o 
  -9   5   9      123.30      126.65     19.16 o 
  -8   5   9      449.23      501.13     23.40 o 
  -7   5   9      564.46      558.38     29.93 o 
  -6   5   9      712.63      691.57     29.01 o 
  -5   5   9     1045.70     1135.84     54.93 o 
  -4   5   9     2287.29     2261.00     72.96 o 
  -3   5   9       20.09       37.88     10.67 o 
  -2   5   9     7624.68     7377.79    118.83 o 
  -1   5   9     4445.80     4844.50     56.15 o 
   0   5   9      158.14      194.19      6.59 o 
   1   5   9     4473.70     4783.75     46.35 o 
   2   5   9     7677.61     7395.66     75.57 o 
   3   5   9       18.46       44.92      6.28 o 
   4   5   9     2315.21     2334.46     39.04 o 
   5   5   9     1056.00     1102.14     22.99 o 
   6   5   9      718.92      738.93     19.65 o 
   7   5   9      566.68      631.96     27.55 o 
   8   5   9      459.11      444.49     23.99 o 
   9   5   9      124.74      168.46     17.62 o 
  10   5   9      581.22      538.83     33.84 o 
  11   5   9        0.69       12.01     13.02 o 
  12   5   9      106.36       95.62     22.21 o 
 -11   6   9       41.39       26.54     24.61 o 
 -10   6   9       58.82       72.44     17.11 o 
  -9   6   9      112.61       86.21     16.66 o 
  -8   6   9      141.96      163.07     15.71 o 
  -7   6   9      248.70      246.44     31.09 o 
  -6   6   9      301.33      321.68     27.21 o 
  -5   6   9      422.27      458.30     37.00 o 
  -4   6   9     1449.73     1415.55     94.79 o 
  -3   6   9      250.77      262.64     13.01 o 
  -2   6   9      290.11      327.44     13.69 o 
  -1   6   9      685.94      642.60     16.64 o 
   0   6   9       22.52       43.14      5.14 o 
   1   6   9      687.19      663.98     13.02 o 
   2   6   9      295.30      314.06     11.06 o 
   3   6   9      252.67      291.83     11.41 o 
   4   6   9     1465.08     1468.09     31.28 o 
   5   6   9      421.80      458.13     16.97 o 
   6   6   9      314.47      349.58     17.37 o 
   7   6   9      247.90      226.66     23.08 o 
   8   6   9      142.48      140.04     16.00 o 
   9   6   9      113.52      123.56     27.69 o 
  10   6   9       54.77       66.21     14.02 o 
  11   6   9       41.37        6.85     11.26 o 
 -11   7   9      792.75      923.90     67.91 o 
 -10   7   9       33.23       26.80     23.21 o 
  -9   7   9      166.73      160.48     21.68 o 
  -8   7   9      307.84      294.90     48.66 o 
  -7   7   9      139.14      140.04     22.50 o 
  -6   7   9      197.84      186.37     30.43 o 
  -5   7   9     3222.05     3037.91    119.48 o 
  -4   7   9      102.27      101.93     13.20 o 
  -3   7   9      638.15      633.14     20.63 o 
  -2   7   9     1863.98     1767.45     36.69 o 
  -1   7   9      358.34      378.21     15.18 o 
   0   7   9      309.61      309.32     11.06 o 
   1   7   9      361.54      370.79     11.01 o 
   2   7   9     1850.15     1797.49     22.09 o 
   3   7   9      645.01      637.73     16.97 o 
   4   7   9      105.81       94.97      8.80 o 
   5   7   9     3245.23     3151.03     81.59 o 
   6   7   9      178.04      205.64     16.94 o 
   7   7   9      142.23      170.05     17.23 o 
   8   7   9      303.92      317.65     29.03 o 
   9   7   9      167.61      180.02     19.56 o 
  10   7   9       30.37       57.02     14.72 o 
  11   7   9      799.69      910.03     39.20 o 
 -11   8   9       20.15       29.56     26.44 o 
 -10   8   9      156.67      170.38     36.27 o 
  -9   8   9       43.69       41.01     23.05 o 
  -8   8   9       84.86       87.41     17.06 o 
  -7   8   9       51.46       39.63     13.84 o 
  -6   8   9      479.43      455.95     21.26 o 
  -5   8   9      413.60      376.72     23.48 o 
  -4   8   9      590.67      583.49     27.27 o 
  -3   8   9      490.85      497.41     32.18 o 
  -2   8   9      237.90      226.86     13.24 o 
  -1   8   9      305.76      318.75     15.31 o 
   0   8   9      773.38      640.99     20.70 o 
   1   8   9      300.16      315.51     11.82 o 
   2   8   9      230.00      229.81      8.11 o 
   3   8   9      483.53      464.64     16.96 o 
   4   8   9      553.09      519.67     16.93 o 
   5   8   9      415.84      407.68     21.33 o 
   6   8   9      473.76      477.52     23.74 o 
   7   8   9       51.35       45.54     11.61 o 
   8   8   9       88.66       99.22     15.35 o 
   9   8   9       43.48       33.09     12.22 o 
  10   8   9      153.84      139.20     19.04 o 
  11   8   9       20.55       24.56     13.78 o 
 -10   9   9       35.00       60.94     26.18 o 
  -9   9   9      106.65      135.41     33.98 o 
  -8   9   9       44.86       58.80     22.90 o 
  -7   9   9       86.61       81.74     15.17 o 
  -6   9   9       75.35       81.43     12.01 o 
  -5   9   9        3.59       11.80      8.98 o 
  -4   9   9      101.45      118.47     15.07 o 
  -3   9   9     1149.75     1111.55     29.91 o 
  -2   9   9     1137.81     1070.79     28.64 o 
  -1   9   9      323.20      324.80     18.47 o 
   0   9   9      932.31      904.66     27.27 o 
   1   9   9      328.85      325.42     12.24 o 
   2   9   9     1144.93     1052.27     31.41 o 
   3   9   9     1154.61     1147.05     28.41 o 
   4   9   9      109.14       98.53     12.70 o 
   5   9   9        2.93        3.76      7.47 o 
   6   9   9       74.79       81.00     13.71 o 
   7   9   9       85.47      107.76     15.47 o 
   8   9   9       48.98       37.00     15.04 o 
   9   9   9      106.33      113.11     24.93 o 
  10   9   9       32.69       39.66     14.31 o 
 -10  10   9      109.73      108.66     34.03 o 
  -9  10   9      100.44      101.22     31.33 o 
  -8  10   9       37.33       33.15     23.21 o 
  -7  10   9      317.57      312.08     40.54 o 
  -6  10   9      428.25      425.37     43.87 o 
  -5  10   9      816.63      876.54     48.16 o 
  -4  10   9     1571.84     1541.80     70.38 o 
  -3  10   9      866.76      842.98     33.52 o 
  -2  10   9      176.84      188.32     16.81 o 
  -1  10   9      193.11      218.67     14.31 o 
   0  10   9     3955.59     3840.67     56.09 o 
   1  10   9      192.32      174.29     18.57 o 
   2  10   9      178.15      179.42     19.10 o 
   3  10   9      852.58      833.94     36.11 o 
   4  10   9     1579.60     1530.94     40.67 o 
   5  10   9      820.88      748.40     63.33 o 
   6  10   9      432.65      461.60     25.66 o 
   7  10   9      321.92      304.68     32.43 o 
   8  10   9       38.12       46.02     13.07 o 
   9  10   9      100.48      109.96     18.09 o 
  10  10   9      109.98      142.79     20.75 o 
  -9  11   9       13.84       54.80     26.33 o 
  -8  11   9      105.98      126.25     33.10 o 
  -7  11   9      141.31      148.05     32.89 o 
  -6  11   9      105.14      156.17     32.21 o 
  -5  11   9       59.99       51.51     13.58 o 
  -4  11   9      758.35      762.78     46.21 o 
  -3  11   9       15.67       20.96      9.75 o 
  -2  11   9      591.41      531.66     27.54 o 
  -1  11   9      263.59      272.50     14.40 o 
   0  11   9        9.44       14.30      7.84 o 
   1  11   9      267.95      301.57     31.74 o 
   2  11   9      594.76      510.87     40.12 o 
   3  11   9       14.64       27.74     17.33 o 
   4  11   9      759.93      741.88     79.31 o 
   5  11   9       61.90       47.10     15.67 o 
   6  11   9      109.77      100.35     22.62 o 
   7  11   9      142.64      129.80     17.99 o 
   8  11   9      108.13      160.44     21.43 o 
   9  11   9       14.74       15.03     12.40 o 
  -8  12   9       78.72       68.85     30.44 o 
  -7  12   9       17.99       -5.57     20.82 o 
  -6  12   9     1368.02     1405.11     78.53 o 
  -5  12   9      145.93      114.43     30.34 o 
  -4  12   9     1090.98     1076.33     42.01 o 
  -3  12   9       23.66       22.56     17.36 o 
  -2  12   9       23.67       35.18     10.79 o 
  -1  12   9       59.00       72.47     14.18 o 
   0  12   9     2167.86     2094.02     75.74 o 
   1  12   9       60.88       39.55     18.11 o 
   2  12   9       23.65       33.10     18.37 o 
   3  12   9       25.96       23.16     19.67 o 
   4  12   9     1099.16     1118.38     65.05 o 
   5  12   9      144.63      100.02     27.53 o 
   6  12   9     1352.30     1234.11     72.91 o 
   7  12   9       16.60       39.15     17.17 o 
   8  12   9       86.12       82.69     21.92 o 
  -7  13   9       55.34       18.94     23.21 o 
  -6  13   9      333.47      331.91     45.95 o 
  -5  13   9       15.27       48.29     25.60 o 
  -4  13   9       70.97       85.34     27.06 o 
  -3  13   9       15.21       12.43     12.13 o 
  -2  13   9      245.25      289.60     23.77 o 
  -1  13   9      280.93      276.66     22.80 o 
   0  13   9       70.39      102.62     23.37 o 
   1  13   9      284.43      267.48     33.72 o 
   2  13   9      245.24      262.95     34.97 o 
   3  13   9       14.30       25.86     18.37 o 
   4  13   9       72.59       76.24     27.01 o 
   5  13   9       14.65       32.68     21.80 o 
   6  13   9      328.53      399.71     46.89 o 
   7  13   9       53.75       47.25     27.16 o 
  -6  14   9      205.31      296.78     44.70 o 
  -5  14   9      131.29       83.47     29.87 o 
  -4  14   9      662.25      674.27     55.06 o 
  -3  14   9      250.87      230.46     23.81 o 
  -2  14   9       48.76       74.68     15.78 o 
  -1  14   9      159.14      131.56     18.58 o 
   0  14   9     3561.58     3654.61    125.10 o 
   1  14   9      158.29      123.28     27.68 o 
   2  14   9       47.22       44.65     22.12 o 
   3  14   9      255.53      338.57     41.11 o 
   4  14   9      667.64      632.38     54.43 o 
   5  14   9      128.46      116.20     31.95 o 
   6  14   9      203.64      135.61     35.13 o 
  -5  15   9       15.40       15.61     25.03 o 
  -4  15   9       42.59       60.78     26.85 o 
  -3  15   9       42.87       37.73     24.30 o 
  -2  15   9      108.33      132.61     20.26 o 
  -1  15   9       47.13       42.36     19.36 o 
   0  15   9       32.92       38.77     19.20 o 
   1  15   9       46.14       98.25     26.70 o 
   2  15   9      107.83      151.69     31.74 o 
   3  15   9       44.19       29.25     21.39 o 
   4  15   9       42.45       15.25     21.70 o 
   5  15   9       15.27       52.87     25.34 o 
  -3  16   9        4.66       69.26     27.01 o 
  -1  16   9      504.95      645.81     51.41 o 
   0  16   9      198.18      177.40     32.42 o 
   1  16   9      513.48      553.96     50.22 o 
   2  16   9       85.24      118.55     30.03 o 
   3  16   9        4.39       -0.31     17.90 o 
   0   0  10     7492.30     7447.49     92.20 o 
   1   0  10     4251.51     4178.85     49.43 o 
   2   0  10     3104.88     3064.79     54.16 o 
   3   0  10     1236.76     1027.51     19.19 o 
   4   0  10      495.31      566.00     16.52 o 
   5   0  10     2395.67     1972.29     27.29 o 
   6   0  10        3.83        1.35      3.67 o 
   7   0  10       34.71       48.50      9.06 o 
   8   0  10       46.56       19.96      6.70 o 
   9   0  10      748.46      687.35     26.91 o 
  10   0  10        3.01       16.77     11.51 o 
  11   0  10       43.82       35.63     14.74 o 
  12   0  10       15.11       29.82     23.57 o 
 -12   1  10        1.94       -8.13     10.76 o 
 -11   1  10       62.81       79.07     25.94 o 
 -10   1  10       39.98       43.72     11.26 o 
  -9   1  10       22.95       36.55      9.65 o 
  -8   1  10      105.09      139.01     13.60 o 
  -7   1  10       49.45       69.25      8.09 o 
  -6   1  10      325.61      303.12     17.36 o 
  -5   1  10     1212.89     1250.77     19.76 o 
  -4   1  10       17.54       13.16      7.49 o 
  -3   1  10      590.82      576.94     14.08 o 
  -2   1  10      264.47      268.66      9.95 o 
  -1   1  10       47.49       51.18      5.19 o 
   0   1  10      797.74      806.68     15.04 o 
   1   1  10       48.81       57.68      3.69 o 
   2   1  10      266.94      273.95      9.59 o 
   3   1  10      587.24      595.53     12.18 o 
   4   1  10       17.06       13.76      4.34 o 
   5   1  10     1203.40     1235.94     24.43 o 
   6   1  10      323.38      307.99     11.14 o 
   7   1  10       48.33       76.13      7.51 o 
   8   1  10      104.65      137.50      9.68 o 
   9   1  10       22.90       23.75     11.41 o 
  10   1  10       39.82       47.24     15.05 o 
  11   1  10       62.29       41.06     15.46 o 
  12   1  10        1.80        9.99     13.12 o 
 -12   2  10       75.17       64.70     19.07 o 
 -11   2  10      172.04      155.78     22.36 o 
 -10   2  10      164.77      148.36     16.75 o 
  -9   2  10     3323.82     3234.07     64.35 o 
  -8   2  10      178.29      184.01     15.13 o 
  -7   2  10     3300.35     3245.48     58.56 o 
  -6   2  10      333.87      347.93     13.38 o 
  -5   2  10      781.22      711.93     32.40 o 
  -4   2  10      690.24      694.82     25.19 o 
  -3   2  10     2683.67     2677.83     41.45 o 
  -2   2  10      634.02      647.24     18.86 o 
  -1   2  10    17733.36    17775.61    207.98 o 
   0   2  10       61.14       51.07      4.46 o 
   1   2  10    17815.86    17677.76    143.67 o 
   2   2  10      627.67      628.03     11.10 o 
   3   2  10     2665.90     2669.14     32.11 o 
   4   2  10      697.71      678.67     28.33 o 
   5   2  10      809.24      728.43     15.50 o 
   6   2  10      337.78      368.28     12.02 o 
   7   2  10     3296.09     3234.36     43.67 o 
   8   2  10      169.77      182.28     15.33 o 
   9   2  10     3322.87     3259.91     98.14 o 
  10   2  10      164.65      155.82     23.47 o 
  11   2  10      174.69      133.96     23.11 o 
  12   2  10       76.30       69.45     18.36 o 
 -12   3  10       16.41       47.83     30.70 o 
 -11   3  10        7.50       31.25     14.78 o 
 -10   3  10      315.63      326.13     24.37 o 
  -9   3  10       37.50       38.02     10.03 o 
  -8   3  10      529.18      500.22     22.20 o 
  -7   3  10     1334.52     1369.08     35.16 o 
  -6   3  10     1079.59     1102.31     35.14 o 
  -5   3  10      471.43      404.68     13.09 o 
  -4   3  10      291.17      304.01      9.96 o 
  -3   3  10       81.60      121.10     15.56 o 
  -2   3  10     2031.33     2109.23     49.95 o 
  -1   3  10     1771.24     1825.92     32.60 o 
   0   3  10       32.08       28.77      3.68 o 
   1   3  10     1764.78     1833.76     24.37 o 
   2   3  10     2012.50     2106.91     24.56 o 
   3   3  10       88.70       96.34      8.17 o 
   4   3  10      294.10      328.91     11.14 o 
   5   3  10      476.54      459.39     11.26 o 
   6   3  10     1079.97     1089.14     21.15 o 
   7   3  10     1344.03     1384.85     31.38 o 
   8   3  10      530.71      474.52     19.55 o 
   9   3  10       36.29       33.28     10.55 o 
  10   3  10      311.96      299.65     28.92 o 
  11   3  10        7.01       36.04     23.21 o 
  12   3  10       16.47       13.81     14.93 o 
 -12   4  10       61.69       47.69     21.99 o 
 -11   4  10      110.29      143.24     22.47 o 
 -10   4  10       11.07       21.06     17.67 o 
  -9   4  10      653.15      645.76     33.52 o 
  -8   4  10      103.77       70.56     28.44 o 
  -7   4  10      929.85      895.61     63.62 o 
  -6   4  10      160.20      183.11     16.51 o 
  -5   4  10      107.07      125.91     13.28 o 
  -4   4  10      271.11      266.23     23.16 o 
  -3   4  10     1250.42     1419.94     51.41 o 
  -2   4  10      299.16      379.17     14.24 o 
  -1   4  10    19086.53    20320.93    238.74 o 
   0   4  10    10708.39    12374.95    118.36 o 
   1   4  10    19096.24    20156.95    198.40 o 
   2   4  10      300.51      364.15     11.37 o 
   3   4  10     1277.63     1414.72     23.50 o 
   4   4  10      256.35      239.04     10.35 o 
   5   4  10       91.29       89.94      7.84 o 
   6   4  10      159.30      166.80     12.55 o 
   7   4  10      924.54      881.67     28.06 o 
   8   4  10      100.14       91.52     13.31 o 
   9   4  10      647.21      626.50     35.84 o 
  10   4  10       10.11       19.07     10.33 o 
  11   4  10      114.12      103.57     21.25 o 
  12   4  10       62.11       76.31     19.81 o 
 -11   5  10       32.98        4.71     12.84 o 
 -10   5  10       22.73       42.87     18.40 o 
  -9   5  10      357.63      346.23     21.95 o 
  -8   5  10      529.46      505.50     23.60 o 
  -7   5  10       44.32       47.16     11.03 o 
  -6   5  10       74.02       95.92     25.42 o 
  -5   5  10      744.00      771.14     29.08 o 
  -4   5  10     1062.47     1115.98     48.08 o 
  -3   5  10     6188.37     6141.88    150.03 o 
  -2   5  10     4212.79     4570.01     67.82 o 
  -1   5  10     2167.68     2240.50     34.52 o 
   0   5  10      399.63      442.15      9.81 o 
   1   5  10     2113.47     2123.80     25.68 o 
   2   5  10     4208.30     4464.53     51.33 o 
   3   5  10     6162.90     6513.44     76.54 o 
   4   5  10     1062.44     1117.28     22.36 o 
   5   5  10      739.31      737.18     18.77 o 
   6   5  10       69.53       79.51      8.51 o 
   7   5  10       40.86       37.42     14.82 o 
   8   5  10      534.47      487.59     24.17 o 
   9   5  10      358.16      344.15     22.84 o 
  10   5  10       21.69        8.20      9.99 o 
  11   5  10       29.84       19.97     14.23 o 
  12   5  10       80.76       60.20     19.15 o 
 -11   6  10       47.12       65.57     27.37 o 
 -10   6  10       15.94       11.91     17.30 o 
  -9   6  10      720.76      723.64     49.85 o 
  -8   6  10      223.91      218.37     17.67 o 
  -7   6  10      840.87      839.65     28.89 o 
  -6   6  10     1115.79     1080.42     31.45 o 
  -5   6  10     1512.05     1445.91     43.36 o 
  -4   6  10     1416.21     1456.62     41.39 o 
  -3   6  10     1414.86     1308.80     30.32 o 
  -2   6  10       19.54       20.81      5.70 o 
  -1   6  10     7734.01     7768.93     77.95 o 
   0   6  10     5401.08     5354.08     54.35 o 
   1   6  10     7672.62     7665.12     70.30 o 
   2   6  10       18.28       16.04      4.57 o 
   3   6  10     1433.02     1358.75     24.57 o 
   4   6  10     1433.34     1440.59     26.64 o 
   5   6  10     1499.03     1389.93     27.31 o 
   6   6  10     1120.31     1104.68     29.26 o 
   7   6  10      838.49      800.98     29.70 o 
   8   6  10      227.79      239.09     21.56 o 
   9   6  10      711.56      681.11     30.36 o 
  10   6  10       14.67       -1.06      9.84 o 
  11   6  10       46.64       65.44     15.39 o 
 -11   7  10      274.46      301.20     44.96 o 
 -10   7  10       17.00        6.04     19.36 o 
  -9   7  10       28.44       34.55     14.27 o 
  -8   7  10       51.29       48.56     14.42 o 
  -7   7  10      825.68      761.56     28.15 o 
  -6   7  10      315.51      319.82     21.93 o 
  -5   7  10     1985.86     1940.93     52.79 o 
  -4   7  10      109.80      105.60     13.74 o 
  -3   7  10      354.68      347.69     15.51 o 
  -2   7  10      607.80      571.99     19.37 o 
  -1   7  10      476.25      422.25     20.47 o 
   0   7  10      226.21      221.55      9.84 o 
   1   7  10      496.35      444.15     11.42 o 
   2   7  10      587.25      560.08     12.13 o 
   3   7  10      325.31      337.12     12.99 o 
   4   7  10      107.54      107.99      9.16 o 
   5   7  10     1992.44     1970.52     38.17 o 
   6   7  10      320.82      330.10     35.61 o 
   7   7  10      812.13      754.07     44.13 o 
   8   7  10       50.95       44.63     11.80 o 
   9   7  10       29.74       28.83     11.95 o 
  10   7  10       17.34       19.76     11.02 o 
  11   7  10      273.25      249.19     24.12 o 
 -11   8  10       34.04       20.76     26.64 o 
 -10   8  10       84.41       92.11     30.96 o 
  -9   8  10      570.40      572.43     51.52 o 
  -8   8  10      142.29      124.15     19.03 o 
  -7   8  10      188.99      185.39     16.35 o 
  -6   8  10      223.76      251.10     17.37 o 
  -5   8  10      713.08      706.57     31.16 o 
  -4   8  10        1.04        5.70      7.73 o 
  -3   8  10      187.82      203.20     14.63 o 
  -2   8  10      795.56      788.56     23.64 o 
  -1   8  10     2554.06     2493.06     46.14 o 
   0   8  10       60.84       61.46      7.35 o 
   1   8  10     2584.16     2561.90     44.44 o 
   2   8  10      802.86      761.57     14.03 o 
   3   8  10      194.37      212.45     11.59 o 
   4   8  10        0.45       13.70      6.31 o 
   5   8  10      753.77      687.51     26.63 o 
   6   8  10      224.48      216.00     24.57 o 
   7   8  10      185.46      173.61     18.00 o 
   8   8  10      136.99      118.56     16.48 o 
   9   8  10      576.42      570.63     32.16 o 
  10   8  10       82.80       98.16     22.45 o 
  11   8  10       32.49       29.91     14.05 o 
 -10   9  10        7.17       39.08     24.20 o 
  -9   9  10      113.70      162.62     35.75 o 
  -8   9  10      113.71      125.31     32.16 o 
  -7   9  10     1439.58     1441.84     51.29 o 
  -6   9  10       17.07       25.92      8.97 o 
  -5   9  10      393.80      373.99     39.89 o 
  -4   9  10      512.36      486.68     26.29 o 
  -3   9  10      473.67      501.32     20.03 o 
  -2   9  10      936.42      874.98     26.22 o 
  -1   9  10     1142.98     1077.47     33.34 o 
   0   9  10      404.37      429.42     18.60 o 
   1   9  10     1103.89     1085.27     27.39 o 
   2   9  10      933.34      896.23     28.77 o 
   3   9  10      515.56      464.36     18.35 o 
   4   9  10      504.16      479.85     22.25 o 
   5   9  10      389.98      321.48     20.46 o 
   6   9  10       19.52        9.17     11.23 o 
   7   9  10     1445.38     1520.40     49.08 o 
   8   9  10      113.21      137.77     17.75 o 
   9   9  10      114.12      111.24     18.15 o 
  10   9  10        7.87        7.37     11.12 o 
  -9  10  10      620.04      593.98     57.56 o 
  -8  10  10       91.72       87.11     30.91 o 
  -7  10  10      340.76      395.29     44.65 o 
  -6  10  10       58.73       47.04     21.23 o 
  -5  10  10      190.94      236.48     21.73 o 
  -4  10  10      654.80      679.08     51.62 o 
  -3  10  10      212.51      213.12     18.59 o 
  -2  10  10        4.03        8.42      6.20 o 
  -1  10  10      711.66      749.06     24.92 o 
   0  10  10      309.71      303.27     16.67 o 
   1  10  10      685.90      675.30     25.50 o 
   2  10  10        4.32       15.36      8.68 o 
   3  10  10      213.21      187.43     34.68 o 
   4  10  10      651.23      598.76     33.71 o 
   5  10  10      181.08      188.18     19.82 o 
   6  10  10       59.26       78.39     14.24 o 
   7  10  10      337.22      335.95     24.09 o 
   8  10  10       88.74       84.76     18.56 o 
   9  10  10      617.29      632.64     33.35 o 
  10  10  10        9.09       19.10     24.09 o 
  -9  11  10       50.72       44.23     27.42 o 
  -8  11  10      110.29       89.51     29.66 o 
  -7  11  10      756.51      695.71     56.83 o 
  -6  11  10       26.37      -13.69     18.58 o 
  -5  11  10      110.82      134.91     20.22 o 
  -4  11  10       85.08       79.18     15.72 o 
  -3  11  10      211.26      155.42     17.87 o 
  -2  11  10      681.36      639.55     30.02 o 
  -1  11  10      588.00      594.20     30.12 o 
   0  11  10      119.87      113.72     12.33 o 
   1  11  10      587.06      523.10     39.55 o 
   2  11  10      681.99      678.44     45.79 o 
   3  11  10      215.17      209.34     22.24 o 
   4  11  10       83.65       55.51     15.20 o 
   5  11  10      105.95      111.26     14.83 o 
   6  11  10       27.67       17.68     10.32 o 
   7  11  10      756.67      795.25     34.35 o 
   8  11  10      108.05      117.62     17.93 o 
   9  11  10       52.34       51.09     14.96 o 
  -8  12  10      102.03       59.22     30.23 o 
  -7  12  10      131.56      165.69     37.16 o 
  -6  12  10      146.41      157.57     35.18 o 
  -5  12  10       27.09        4.94     19.88 o 
  -4  12  10      166.86      144.75     39.08 o 
  -3  12  10      159.56      170.21     23.57 o 
  -2  12  10      370.43      363.13     24.12 o 
  -1  12  10     1181.68     1219.82     42.24 o 
   0  12  10      375.41      391.42     24.63 o 
   1  12  10     1176.92     1212.46     63.59 o 
   2  12  10      369.13      328.16     36.38 o 
   3  12  10      166.31      175.42     29.77 o 
   4  12  10      167.71      163.09     30.18 o 
   5  12  10       25.93       36.54     15.62 o 
   6  12  10      146.23      173.68     25.04 o 
   7  12  10      131.28      171.63     26.27 o 
   8  12  10       99.93       60.15     20.35 o 
  -7  13  10       46.16       69.06     29.71 o 
  -6  13  10      524.22      542.41     54.43 o 
  -5  13  10        8.02       33.15     21.86 o 
  -4  13  10      102.75       84.44     17.37 o 
  -3  13  10      770.42      705.63     35.23 o 
  -2  13  10     1065.04     1042.71     41.41 o 
  -1  13  10      205.64      230.84     28.05 o 
   0  13  10      218.49      265.09     33.20 o 
   1  13  10      216.65      245.94     33.25 o 
   2  13  10     1060.84     1119.05     64.42 o 
   3  13  10      765.83      737.81     54.28 o 
   4  13  10       97.09      180.58     32.84 o 
   5  13  10        7.67        7.49     19.62 o 
   6  13  10      527.00      466.17     49.13 o 
   7  13  10       44.12       92.53     30.65 o 
  -6  14  10        5.75       12.65     25.19 o 
  -5  14  10       16.87        2.60     19.77 o 
  -4  14  10        2.49       26.07     22.74 o 
  -3  14  10      146.01      176.02     22.03 o 
  -2  14  10        4.57       20.71     11.53 o 
  -1  14  10       78.82       52.35     19.41 o 
   0  14  10       12.22       25.08     17.64 o 
   1  14  10       80.24       27.84     18.47 o 
   2  14  10        4.69       29.71     19.57 o 
   3  14  10      146.57      189.74     34.97 o 
   4  14  10        2.35       13.11     19.31 o 
   5  14  10       17.17       30.60     24.56 o 
   6  14  10        5.52       -2.50     18.73 o 
  -5  15  10        3.76       27.16     24.93 o 
  -4  15  10       65.77       42.20     25.66 o 
  -3  15  10      419.63      494.06     49.07 o 
  -2  15  10      404.45      431.30     30.72 o 
  -1  15  10      146.02      114.64     26.80 o 
   0  15  10       26.23       23.26     18.32 o 
   1  15  10      141.19      185.68     33.15 o 
   2  15  10      410.26      411.47     46.05 o 
   3  15  10      415.73      493.07     49.39 o 
   4  15  10       61.64       37.16     23.47 o 
   5  15  10        4.52       30.81     22.79 o 
  -1  16  10       58.78       73.90     23.47 o 
   0  16  10       62.90      119.53     29.14 o 
   1  16  10       58.57       67.81     24.67 o 
   2  16  10       18.72       41.27     22.06 o 
   1   0  11       86.45       71.10      4.43 o 
   2   0  11      198.57      197.92      9.10 o 
   3   0  11      340.21      321.30      9.40 o 
   4   0  11       64.99       91.28      6.59 o 
   5   0  11        2.19        6.71      4.14 o 
   6   0  11        9.21       16.29      6.30 o 
   7   0  11       24.18       28.08      5.56 o 
   8   0  11       87.61       97.91     12.06 o 
   9   0  11       60.07       70.15     12.65 o 
  10   0  11       55.41       52.92     15.14 o 
  11   0  11       15.75       29.32     20.40 o 
  12   0  11      165.76      173.74     30.91 o 
 -12   1  11        8.95       16.39     19.31 o 
 -11   1  11       30.57       27.85     14.18 o 
 -10   1  11      105.52      100.65     14.20 o 
  -9   1  11      262.51      270.95     19.03 o 
  -8   1  11     1684.18     1671.34     41.05 o 
  -7   1  11     1122.53     1082.97     32.42 o 
  -6   1  11     3292.46     3257.68     40.34 o 
  -5   1  11       59.62       92.94      6.68 o 
  -4   1  11      262.60      249.58     11.38 o 
  -3   1  11      760.08      832.73     17.02 o 
  -2   1  11    14826.53    14972.83    177.89 o 
  -1   1  11      554.84      515.53     13.86 o 
   0   1  11     1087.60     1059.78     16.18 o 
   1   1  11      509.38      506.79     10.57 o 
   2   1  11    14799.41    14973.20    123.86 o 
   3   1  11      694.05      773.26     14.42 o 
   4   1  11      259.54      241.15     10.28 o 
   5   1  11       61.85       90.20      7.66 o 
   6   1  11     3302.30     3342.48     47.54 o 
   7   1  11     1115.54     1044.28     32.17 o 
   8   1  11     1684.46     1679.34     46.98 o 
   9   1  11      261.87      256.95     46.63 o 
  10   1  11      109.23      102.86     18.38 o 
  11   1  11       25.19       26.23     14.47 o 
  12   1  11       11.05        0.56     13.76 o 
 -12   2  11       17.56       15.50     17.85 o 
 -11   2  11       28.01        4.30     12.25 o 
 -10   2  11       10.04       28.09     10.02 o 
  -9   2  11      380.83      513.54     24.44 o 
  -8   2  11      668.42      707.56     26.09 o 
  -7   2  11       74.90       98.20     11.25 o 
  -6   2  11       55.98       75.62     17.36 o 
  -5   2  11      700.39      700.68     28.07 o 
  -4   2  11      146.80      177.33      9.38 o 
  -3   2  11     2358.35     2498.54     40.37 o 
  -2   2  11     3304.70     3580.80     65.71 o 
  -1   2  11     1528.86     1613.31     33.95 o 
   0   2  11      808.22      801.75     13.50 o 
   1   2  11     1532.71     1624.82     19.91 o 
   2   2  11     3297.69     3584.21     36.55 o 
   3   2  11     2367.46     2530.55     31.25 o 
   4   2  11      148.28      179.00      9.60 o 
   5   2  11      693.54      706.94     16.32 o 
   6   2  11       54.74       63.32      6.32 o 
   7   2  11       74.88      109.79     15.93 o 
   8   2  11      661.09      686.44     23.47 o 
   9   2  11      380.28      483.88     32.21 o 
  10   2  11       10.68       35.46     14.60 o 
  11   2  11       27.91       14.20     13.64 o 
  12   2  11       16.67       14.99     14.86 o 
 -12   3  11      337.08      302.53     30.96 o 
 -11   3  11      635.03      664.00     47.43 o 
 -10   3  11      451.23      418.82     42.23 o 
  -9   3  11       23.87       33.18     12.14 o 
  -8   3  11     1019.73     1012.74     39.99 o 
  -7   3  11       69.64       91.35     17.82 o 
  -6   3  11     1629.62     1452.99     55.53 o 
  -5   3  11      400.99      404.11     13.17 o 
  -4   3  11      346.79      327.50     10.81 o 
  -3   3  11      758.95      714.20     25.60 o 
  -2   3  11     9633.79    10016.51    167.05 o 
  -1   3  11      599.68      649.47     17.79 o 
   0   3  11       71.54       94.11      5.59 o 
   1   3  11      582.01      657.53     13.28 o 
   2   3  11     9621.19     9899.59     86.49 o 
   3   3  11      757.64      730.08     13.01 o 
   4   3  11      353.63      348.39     11.72 o 
   5   3  11      411.86      427.23     10.91 o 
   6   3  11     1606.59     1462.26     30.79 o 
   7   3  11       86.50      122.47     11.05 o 
   8   3  11     1020.87      949.71     27.22 o 
   9   3  11       23.05       17.73     10.18 o 
  10   3  11      450.03      407.72     33.11 o 
  11   3  11      638.14      560.36     58.52 o 
  12   3  11      336.61      411.36     37.29 o 
 -12   4  11      104.73      118.34     22.61 o 
 -11   4  11        2.29       13.24     13.12 o 
 -10   4  11        8.48       15.06     12.14 o 
  -9   4  11       25.02       68.10     14.29 o 
  -8   4  11      194.03      210.89     20.91 o 
  -7   4  11     1267.30     1220.40     66.92 o 
  -6   4  11     2767.90     2770.01     75.04 o 
  -5   4  11     2006.43     1859.46     48.76 o 
  -4   4  11       76.60       59.95     14.00 o 
  -3   4  11      117.83      157.37     17.80 o 
  -2   4  11        5.85       11.28      4.92 o 
  -1   4  11      550.16      627.74     18.44 o 
   0   4  11    18059.77    19296.39    171.28 o 
   1   4  11      557.60      602.48     16.20 o 
   2   4  11        5.86       19.51      3.08 o 
   3   4  11      115.78      101.45     11.33 o 
   4   4  11       72.82       82.03      7.11 o 
   5   4  11     1995.32     1920.55     31.49 o 
   6   4  11     2771.44     2816.16     47.27 o 
   7   4  11     1264.73     1232.02     30.65 o 
   8   4  11      189.19      192.44     16.77 o 
   9   4  11       28.07       49.12     11.40 o 
  10   4  11        7.44       13.20      9.92 o 
  11   4  11        2.02      -10.62     10.62 o 
  12   4  11      103.48       77.41     21.25 o 
 -11   5  11       65.82       56.13     17.72 o 
 -10   5  11       85.61       95.97     19.12 o 
  -9   5  11      102.05      133.14     15.89 o 
  -8   5  11       79.00       97.50     14.08 o 
  -7   5  11      494.33      455.50     30.63 o 
  -6   5  11      423.02      408.59     42.20 o 
  -5   5  11       71.14       84.29     12.35 o 
  -4   5  11      674.99      690.56     37.68 o 
  -3   5  11     2322.53     2561.06     78.27 o 
  -2   5  11     2207.30     2192.99     62.68 o 
  -1   5  11     3139.18     3267.97     43.94 o 
   0   5  11        0.91        6.88      3.52 o 
   1   5  11     3133.04     3312.80     35.24 o 
   2   5  11     2211.43     2178.89     41.60 o 
   3   5  11     2313.54     2575.71     36.09 o 
   4   5  11      678.69      698.60     21.96 o 
   5   5  11       75.90       71.08      7.71 o 
   6   5  11      444.50      434.85     27.32 o 
   7   5  11      486.85      449.69     24.68 o 
   8   5  11       79.71       77.42     12.82 o 
   9   5  11      102.66      102.07     14.58 o 
  10   5  11       88.90       75.52     20.06 o 
  11   5  11       67.75       85.43     20.41 o 
 -11   6  11      168.57      214.09     38.87 o 
 -10   6  11      103.29       91.95     47.62 o 
  -9   6  11      552.66      623.14     50.84 o 
  -8   6  11      337.08      286.40     19.94 o 
  -7   6  11      538.50      525.18     23.38 o 
  -6   6  11      171.86      191.29     17.59 o 
  -5   6  11       79.15       94.95     17.88 o 
  -4   6  11      285.60      286.02     19.20 o 
  -3   6  11      179.43      194.08     11.93 o 
  -2   6  11       58.05       60.93      7.52 o 
  -1   6  11     2837.63     2771.25     35.67 o 
   0   6  11     1988.64     2047.51     25.49 o 
   1   6  11     2824.55     2798.27     32.25 o 
   2   6  11       60.36       52.48      6.16 o 
   3   6  11      175.05      192.02     10.07 o 
   4   6  11      301.86      306.54     14.50 o 
   5   6  11       89.35      143.83     10.34 o 
   6   6  11      178.21      190.97     14.00 o 
   7   6  11      541.22      503.06     38.98 o 
   8   6  11      342.98      317.76     22.82 o 
   9   6  11      546.29      500.67     47.62 o 
  10   6  11      101.87       81.51     15.30 o 
  11   6  11      171.53      165.29     20.69 o 
 -11   7  11       19.62       -4.68     18.47 o 
 -10   7  11       41.37       64.63     26.44 o 
  -9   7  11      501.84      479.15     32.33 o 
  -8   7  11        7.26       13.61      9.05 o 
  -7   7  11      284.40      305.34     19.48 o 
  -6   7  11      192.04      217.18     16.05 o 
  -5   7  11      190.67      194.21     18.18 o 
  -4   7  11     2084.44     2032.87     52.33 o 
  -3   7  11      380.97      298.68     14.88 o 
  -2   7  11     3318.51     3222.98     54.59 o 
  -1   7  11       61.40       60.49      7.93 o 
   0   7  11        0.44       -2.57      3.80 o 
   1   7  11       54.96       61.04      5.58 o 
   2   7  11     3261.86     3260.82     37.38 o 
   3   7  11      368.20      334.25     19.41 o 
   4   7  11     2074.57     1952.15     33.44 o 
   5   7  11      196.03      196.23     11.89 o 
   6   7  11      184.97      170.44     16.39 o 
   7   7  11      280.26      258.31     19.69 o 
   8   7  11        9.30        8.23      8.83 o 
   9   7  11      499.55      480.36     27.66 o 
  10   7  11       38.78       56.63     15.23 o 
  11   7  11       20.66       34.68     13.30 o 
 -10   8  11       27.45       14.05     21.28 o 
  -9   8  11       95.38      143.42     32.47 o 
  -8   8  11       59.01       29.10     18.14 o 
  -7   8  11       39.61       49.41     11.05 o 
  -6   8  11      294.29      279.94     18.37 o 
  -5   8  11       59.81       63.96     13.00 o 
  -4   8  11      136.42      185.42     17.47 o 
  -3   8  11      278.81      275.56     15.19 o 
  -2   8  11      440.68      429.55     32.24 o 
  -1   8  11      270.00      239.97     13.81 o 
   0   8  11      997.15     1046.93     23.33 o 
   1   8  11      298.02      299.04     12.46 o 
   2   8  11      436.22      445.28     16.45 o 
   3   8  11      277.91      245.61     14.86 o 
   4   8  11      135.32      141.30     12.18 o 
   5   8  11       68.42       73.74     12.07 o 
   6   8  11      300.25      338.76     21.61 o 
   7   8  11       39.46       44.72     11.60 o 
   8   8  11       55.53       56.68     13.18 o 
   9   8  11       91.15      130.98     22.48 o 
  10   8  11       28.20       26.24     12.49 o 
 -10   9  11      195.09      229.81     41.53 o 
  -9   9  11        1.45      -14.88     17.90 o 
  -8   9  11        4.51        6.77     17.38 o 
  -7   9  11      313.09      305.05     29.84 o 
  -6   9  11     1445.27     1270.28     37.13 o 
  -5   9  11       96.72      101.84     15.50 o 
  -4   9  11      496.41      488.23     26.42 o 
  -3   9  11      173.45      160.38     15.05 o 
  -2   9  11     1401.44     1391.87     33.96 o 
  -1   9  11      267.09      273.56     15.36 o 
   0   9  11      356.78      331.53     16.70 o 
   1   9  11      280.83      267.43     18.29 o 
   2   9  11     1386.78     1353.57     47.82 o 
   3   9  11      158.82      139.28     11.89 o 
   4   9  11      486.53      479.32     22.07 o 
   5   9  11       98.64      112.51     14.24 o 
   6   9  11     1438.95     1274.03     40.38 o 
   7   9  11      313.79      295.44     36.55 o 
   8   9  11        3.23       -8.45      8.45 o 
   9   9  11        1.42        0.52     10.51 o 
  10   9  11      191.36      205.74     26.58 o 
  -9  10  11       95.89      128.64     34.19 o 
  -8  10  11       90.45       83.78     28.57 o 
  -7  10  11       87.61      105.04     18.09 o 
  -6  10  11      159.50      150.66     19.46 o 
  -5  10  11      814.00      824.06     62.16 o 
  -4  10  11     1470.78     1563.19     79.46 o 
  -3  10  11      880.84      895.92     28.47 o 
  -2  10  11      110.48      121.35     11.88 o 
  -1  10  11        9.32       12.11      6.51 o 
   0  10  11       60.77       65.84     10.14 o 
   1  10  11       11.07       18.73     13.35 o 
   2  10  11      108.85       81.81     18.45 o 
   3  10  11      885.18      937.30     30.12 o 
   4  10  11     1466.13     1435.84     39.82 o 
   5  10  11      807.80      823.47     31.02 o 
   6  10  11      150.96      172.60     27.99 o 
   7  10  11       87.77       88.16     23.05 o 
   8  10  11       88.34       97.70     16.85 o 
   9  10  11       89.11      102.66     17.24 o 
  -9  11  11      221.22      281.27     46.99 o 
  -8  11  11        4.29       14.62     23.26 o 
  -7  11  11      110.49      111.88     32.11 o 
  -6  11  11      429.41      440.25     46.94 o 
  -5  11  11      247.28      241.41     22.86 o 
  -4  11  11       91.96       62.52     13.93 o 
  -3  11  11      239.84      212.18     24.90 o 
  -2  11  11        6.14        7.15      6.84 o 
  -1  11  11      150.55      160.24     13.89 o 
   0  11  11       14.73       11.39      7.24 o 
   1  11  11      148.22      168.35     26.75 o 
   2  11  11        9.02       15.46     14.31 o 
   3  11  11      232.90      201.68     22.11 o 
   4  11  11       92.56       99.16     18.60 o 
   5  11  11      247.18      247.45     34.83 o 
   6  11  11      433.80      392.19     25.37 o 
   7  11  11      113.25      114.66     17.59 o 
   8  11  11        3.73       13.61     11.68 o 
   9  11  11      220.43      288.37     41.35 o 
  -8  12  11       72.39       84.25     29.97 o 
  -7  12  11       37.58       35.02     24.20 o 
  -6  12  11       99.18       74.52     29.04 o 
  -5  12  11      230.21      245.37     37.78 o 
  -4  12  11      161.48      187.68     24.12 o 
  -3  12  11       45.27       19.46     17.22 o 
  -2  12  11       90.72       96.76     40.80 o 
  -1  12  11      666.23      613.31     30.41 o 
   0  12  11      200.87      207.97     19.31 o 
   1  12  11      659.37      639.09     45.85 o 
   2  12  11       92.66      121.41     26.44 o 
   3  12  11       40.65       60.05     22.01 o 
   4  12  11      176.56      129.86     30.70 o 
   5  12  11      241.64      237.42     26.85 o 
   6  12  11       95.91       83.25     19.75 o 
   7  12  11       37.03       55.36     14.82 o 
   8  12  11       76.96       72.41     16.05 o 
  -7  13  11        8.38       21.80     24.72 o 
  -6  13  11      215.16      179.74     37.47 o 
  -5  13  11       35.54       19.36     21.44 o 
  -4  13  11       52.59       74.22     16.00 o 
  -3  13  11       45.99       50.22     14.21 o 
  -2  13  11      242.59      217.78     21.60 o 
  -1  13  11       30.05       29.10     12.07 o 
   0  13  11        9.14       15.20     14.78 o 
   1  13  11       30.90       18.79     17.75 o 
   2  13  11      236.72      228.76     33.46 o 
   3  13  11       45.65       62.66     23.05 o 
   4  13  11       51.22       50.01     23.00 o 
   5  13  11       35.99       50.17     23.47 o 
   6  13  11      212.57      184.43     36.79 o 
   7  13  11        8.04      -16.03     17.59 o 
  -6  14  11        8.14      -19.31     21.86 o 
  -5  14  11      547.31      629.26     55.94 o 
  -4  14  11       24.80       35.02     23.57 o 
  -3  14  11      362.07      391.09     29.14 o 
  -2  14  11       57.26       48.88     14.78 o 
  -1  14  11      114.34       88.41     23.89 o 
   0  14  11       32.05       39.50     18.79 o 
   1  14  11      113.50      134.00     28.78 o 
   2  14  11       52.76       73.84     23.94 o 
   3  14  11      362.41      373.28     44.18 o 
   4  14  11       29.68       14.99     21.28 o 
   5  14  11      555.60      640.19     55.11 o 
   6  14  11        9.50       -9.37     19.77 o 
  -4  15  11       31.39        6.19     21.08 o 
  -3  15  11      374.67      315.51     41.68 o 
  -2  15  11       47.05       69.14     16.65 o 
  -1  15  11       18.29       23.73     16.81 o 
   0  15  11       14.09       24.82     18.06 o 
   1  15  11       18.76       29.92     18.73 o 
   2  15  11       47.02       77.43     25.86 o 
   3  15  11      373.70      388.58     46.47 o 
   4  15  11       31.15       22.74     22.32 o 
  -2  16  11      260.89      335.13     41.11 o 
  -1  16  11      214.97      276.12     37.94 o 
   0  16  11      357.65      340.54     42.31 o 
   1  16  11      221.85      212.48     36.95 o 
   2  16  11      267.51      278.51     41.68 o 
   0   0  12     6200.55     5811.36     76.12 o 
   1   0  12     1408.68     1472.85     20.48 o 
   2   0  12        0.35       -1.50      1.50 o 
   3   0  12      628.54      663.88     13.01 o 
   4   0  12     6757.81     6780.44     76.41 o 
   5   0  12      303.07      269.22     12.25 o 
   6   0  12     3073.51     2927.13     43.13 o 
   7   0  12      768.01      722.09     21.03 o 
   8   0  12      190.65      180.34     14.93 o 
   9   0  12      269.12      278.44     28.92 o 
  10   0  12       58.63       64.61     16.24 o 
  11   0  12      112.39      138.66     32.34 o 
  12   0  12       39.11       65.47     30.47 o 
 -12   1  12       73.32       61.09     27.37 o 
 -11   1  12       75.96       46.28     16.17 o 
 -10   1  12       22.86       17.36     11.85 o 
  -9   1  12      228.85      243.63     22.99 o 
  -8   1  12      137.89      158.27     15.41 o 
  -7   1  12      159.98      141.25     12.58 o 
  -6   1  12      551.24      615.90     21.07 o 
  -5   1  12      173.39      156.15      8.19 o 
  -4   1  12      183.02      159.30      9.68 o 
  -3   1  12      234.20      263.16      9.62 o 
  -2   1  12      122.93      147.71     12.28 o 
  -1   1  12       41.79       57.13      5.63 o 
   0   1  12      813.67      833.34     14.45 o 
   1   1  12       41.55       54.13      4.24 o 
   2   1  12      127.50      153.27      6.42 o 
   3   1  12      232.60      265.19      8.52 o 
   4   1  12      180.58      173.82      9.14 o 
   5   1  12      171.36      138.78      8.95 o 
   6   1  12      550.63      625.84     22.72 o 
   7   1  12      157.33      160.10      9.62 o 
   8   1  12      140.16      138.11     11.47 o 
   9   1  12      231.67      163.78     39.91 o 
  10   1  12       22.35       33.07     13.99 o 
  11   1  12       74.43       39.93     15.15 o 
  12   1  12       74.15       95.00     33.83 o 
 -12   2  12        5.66        1.15     12.80 o 
 -11   2  12      100.07       86.29     19.31 o 
 -10   2  12      987.70     1129.72     49.07 o 
  -9   2  12      641.23      624.07     47.98 o 
  -8   2  12      775.99      716.67     34.42 o 
  -7   2  12     2042.19     1933.09     55.57 o 
  -6   2  12     2148.89     2042.97     39.94 o 
  -5   2  12     1473.20     1413.75     30.39 o 
  -4   2  12    10429.07    10584.17    132.42 o 
  -3   2  12      193.82      167.88     13.78 o 
  -2   2  12     1103.31     1270.36     33.00 o 
  -1   2  12      157.50      150.35     12.00 o 
   0   2  12    15780.53    15976.78    142.48 o 
   1   2  12      159.58      160.29      6.43 o 
   2   2  12     1087.75     1266.54     17.79 o 
   3   2  12      192.37      183.22      7.01 o 
   4   2  12    10408.36    10769.56    115.93 o 
   5   2  12     1479.89     1465.03     28.27 o 
   6   2  12     2154.96     2073.19     30.92 o 
   7   2  12     2048.25     1988.84     37.53 o 
   8   2  12      767.89      748.44     23.12 o 
   9   2  12      643.04      676.64     64.48 o 
  10   2  12      988.11      899.89     45.41 o 
  11   2  12      100.90      102.30     21.77 o 
  12   2  12        5.40       -7.24     18.60 o 
 -12   3  12       57.18       76.70     19.06 o 
 -11   3  12       12.52       13.53     13.36 o 
 -10   3  12      138.34      118.15     19.64 o 
  -9   3  12      339.05      311.17     26.20 o 
  -8   3  12      316.04      274.72     23.20 o 
  -7   3  12     1326.87     1293.95     44.09 o 
  -6   3  12      493.50      481.50     25.09 o 
  -5   3  12      157.86      160.27     13.00 o 
  -4   3  12      475.05      464.36     13.81 o 
  -3   3  12       24.80       40.18      8.34 o 
  -2   3  12     7836.46     8293.93    131.73 o 
  -1   3  12      870.27      884.20     21.72 o 
   0   3  12      404.32      461.37     10.50 o 
   1   3  12      869.53      884.64     14.42 o 
   2   3  12     7817.85     8185.82     92.75 o 
   3   3  12       24.71       37.26      3.98 o 
   4   3  12      477.54      489.06     13.89 o 
   5   3  12      156.81      151.97      9.32 o 
   6   3  12      486.83      498.75     20.29 o 
   7   3  12     1320.01     1295.18     39.34 o 
   8   3  12      309.58      298.71     16.56 o 
   9   3  12      341.71      324.50     29.16 o 
  10   3  12      136.40      139.60     22.69 o 
  11   3  12       13.31       20.84     14.25 o 
  12   3  12       57.54       61.05     19.27 o 
 -12   4  12       51.26       48.73     17.19 o 
 -11   4  12        7.65        5.50     11.98 o 
 -10   4  12       34.08       34.07     11.20 o 
  -9   4  12      580.43      518.54     31.21 o 
  -8   4  12       84.90       90.00     15.69 o 
  -7   4  12     2487.64     2300.42    101.81 o 
  -6   4  12     3711.81     3555.11     77.82 o 
  -5   4  12      529.42      542.66     33.64 o 
  -4   4  12      208.14      189.21     21.49 o 
  -3   4  12      521.42      490.08     22.06 o 
  -2   4  12      294.01      321.73     22.49 o 
  -1   4  12     5563.85     5817.63     81.13 o 
   0   4  12     4442.12     4449.12     47.82 o 
   1   4  12     5550.20     5729.70     60.29 o 
   2   4  12      301.97      327.62      8.63 o 
   3   4  12      524.83      522.72     10.83 o 
   4   4  12      219.02      194.38     11.52 o 
   5   4  12      522.08      536.66     16.04 o 
   6   4  12     3724.24     3676.76     63.52 o 
   7   4  12     2503.23     2393.39     44.44 o 
   8   4  12       90.61       86.13     12.59 o 
   9   4  12      584.40      532.67     30.21 o 
  10   4  12       28.90       15.33     12.78 o 
  11   4  12        7.50       -2.09     11.57 o 
  12   4  12       53.08       59.45     19.10 o 
 -11   5  12       14.21        4.72     14.13 o 
 -10   5  12       80.86       72.89     22.61 o 
  -9   5  12      193.53      193.21     18.54 o 
  -8   5  12      278.00      315.22     55.37 o 
  -7   5  12       98.86       78.41     13.92 o 
  -6   5  12      874.08      864.44     33.92 o 
  -5   5  12       71.94       77.94     12.40 o 
  -4   5  12     3579.81     3831.18    107.15 o 
  -3   5  12      404.38      431.56     29.35 o 
  -2   5  12     5575.21     5858.47    178.50 o 
  -1   5  12      934.46      952.27     19.97 o 
   0   5  12       74.32       78.31      5.52 o 
   1   5  12      938.82     1013.08     16.14 o 
   2   5  12     5639.58     5815.85     57.00 o 
   3   5  12      404.34      443.44     13.64 o 
   4   5  12     3567.38     3709.57     48.28 o 
   5   5  12       71.58       75.02      8.18 o 
   6   5  12      857.47      844.35     25.00 o 
   7   5  12       97.62      104.69     13.39 o 
   8   5  12      279.01      269.91     19.93 o 
   9   5  12      193.27      217.15     22.40 o 
  10   5  12       82.95      102.65     16.05 o 
  11   5  12       14.80       25.62     15.21 o 
 -11   6  12      341.37      364.69     47.77 o 
 -10   6  12       30.66       49.95     29.64 o 
  -9   6  12      600.48      614.39     34.88 o 
  -8   6  12        9.15       15.91      9.02 o 
  -7   6  12       78.39       75.08     11.87 o 
  -6   6  12      959.98      933.27     38.43 o 
  -5   6  12     1431.98     1365.25     61.15 o 
  -4   6  12     2099.89     2069.71     72.18 o 
  -3   6  12      350.80      336.77     18.33 o 
  -2   6  12      414.06      413.99     16.36 o 
  -1   6  12     3062.28     3086.14     42.51 o 
   0   6  12      163.68      145.28      6.74 o 
   1   6  12     3043.73     3133.83     35.20 o 
   2   6  12      419.94      408.59     12.94 o 
   3   6  12      357.89      365.39     12.88 o 
   4   6  12     2094.36     1926.31     32.35 o 
   5   6  12     1438.03     1527.78     33.62 o 
   6   6  12      979.05      859.99     29.74 o 
   7   6  12       81.19       81.67     12.97 o 
   8   6  12       12.69        8.03      8.83 o 
   9   6  12      603.62      582.18     39.10 o 
  10   6  12       32.86       37.77     12.61 o 
  11   6  12      336.75      331.23     34.54 o 
 -11   7  12      175.83      160.23     37.62 o 
 -10   7  12      247.19      231.89     28.67 o 
  -9   7  12      114.26      106.69     31.90 o 
  -8   7  12      246.61      230.24     18.81 o 
  -7   7  12       96.50       84.70     12.77 o 
  -6   7  12      399.46      375.18     20.32 o 
  -5   7  12      243.02      263.39     20.75 o 
  -4   7  12      367.92      388.84     69.37 o 
  -3   7  12     1252.07     1232.14     45.03 o 
  -2   7  12      758.33      690.27     21.90 o 
  -1   7  12        4.47        8.23      4.26 o 
   0   7  12        1.67       -3.74      3.94 o 
   1   7  12        3.96        0.75      3.52 o 
   2   7  12      741.59      683.14     14.42 o 
   3   7  12     1248.45     1176.64     24.31 o 
   4   7  12      380.66      371.19     16.77 o 
   5   7  12      240.98      265.63     18.06 o 
   6   7  12      401.84      397.34     22.46 o 
   7   7  12       97.02       81.34     13.90 o 
   8   7  12      243.36      215.30     19.64 o 
   9   7  12      114.27      127.27     17.15 o 
  10   7  12      250.96      309.53     39.62 o 
  11   7  12      174.68      156.08     20.37 o 
 -10   8  12       25.33       47.67     24.93 o 
  -9   8  12       37.93       40.61     24.12 o 
  -8   8  12       27.51       28.35     13.29 o 
  -7   8  12      545.92      516.85     25.28 o 
  -6   8  12      139.04      142.75     15.59 o 
  -5   8  12      564.06      473.54     26.79 o 
  -4   8  12     2303.12     2259.78     58.14 o 
  -3   8  12       31.79       24.85      7.00 o 
  -2   8  12      602.85      587.59     21.22 o 
  -1   8  12      314.13      298.49     15.30 o 
   0   8  12      511.84      532.14     16.70 o 
   1   8  12      317.78      303.61     11.27 o 
   2   8  12      605.11      592.86     18.73 o 
   3   8  12       29.82       22.36      7.17 o 
   4   8  12     2282.43     2208.31     48.16 o 
   5   8  12      575.99      537.11     23.99 o 
   6   8  12      132.20      121.68     15.15 o 
   7   8  12      554.22      516.15     26.47 o 
   8   8  12       25.19       15.95      9.96 o 
   9   8  12       40.11       50.14     13.52 o 
  10   8  12       28.36       24.76     13.09 o 
 -10   9  12       23.68       66.51     28.15 o 
  -9   9  12      144.92      134.31     33.46 o 
  -8   9  12      125.97      100.78     35.99 o 
  -7   9  12      564.90      511.54     34.31 o 
  -6   9  12      619.30      569.57     31.46 o 
  -5   9  12      137.07      142.20     17.98 o 
  -4   9  12      502.40      480.77     26.72 o 
  -3   9  12      164.19      178.51     13.58 o 
  -2   9  12     1186.93     1146.16     31.50 o 
  -1   9  12      423.50      442.53     19.13 o 
   0   9  12      171.07      170.75     13.16 o 
   1   9  12      414.85      449.35     16.51 o 
   2   9  12     1201.70     1222.37     28.47 o 
   3   9  12      167.26      159.81     14.19 o 
   4   9  12      490.14      451.95     22.09 o 
   5   9  12      133.89      142.21     15.79 o 
   6   9  12      622.10      590.88     27.52 o 
   7   9  12      568.13      476.37     27.22 o 
   8   9  12      135.13      136.60     17.87 o 
   9   9  12      142.76      173.06     26.74 o 
  10   9  12       23.30       49.76     16.15 o 
  -9  10  12       39.61       58.91     27.89 o 
  -8  10  12      172.54      108.71     31.28 o 
  -7  10  12      366.40      357.02     28.66 o 
  -6  10  12        0.39        9.11     10.16 o 
  -5  10  12       51.74       75.95     15.38 o 
  -4  10  12      160.03      151.85     19.80 o 
  -3  10  12        3.63        7.59      5.85 o 
  -2  10  12      295.41      289.21     17.94 o 
  -1  10  12       94.44      113.50     12.01 o 
   0  10  12       21.04       21.27      8.02 o 
   1  10  12       90.38      103.52     12.63 o 
   2  10  12      297.55      306.49     23.57 o 
   3  10  12        3.48       14.64      7.97 o 
   4  10  12      165.21      186.79     16.71 o 
   5  10  12       50.81       47.79     11.32 o 
   6  10  12        0.87       19.93     11.49 o 
   7  10  12      372.39      348.91     24.84 o 
   8  10  12      169.25      141.74     20.01 o 
   9  10  12       39.23       74.07     16.27 o 
  -9  11  12       40.69       48.66     26.64 o 
  -8  11  12        6.08       17.02     23.68 o 
  -7  11  12      191.00      245.99     39.65 o 
  -6  11  12      256.77      329.15     42.83 o 
  -5  11  12       81.85       78.84     15.92 o 
  -4  11  12       43.36       24.54     11.38 o 
  -3  11  12       76.79       66.80     24.12 o 
  -2  11  12      344.89      350.24     18.98 o 
  -1  11  12      505.18      531.60     22.38 o 
   0  11  12      160.81      156.65     16.74 o 
   1  11  12      496.35      461.59     39.76 o 
   2  11  12      330.19      394.49     26.20 o 
   3  11  12       75.33       97.38     18.92 o 
   4  11  12       37.25       38.43     10.71 o 
   5  11  12       84.42      104.16     15.51 o 
   6  11  12      262.82      314.08     23.45 o 
   7  11  12      191.07      231.10     34.09 o 
   8  11  12        4.19       -0.52     10.15 o 
   9  11  12       41.14       46.74     15.05 o 
  -8  12  12       70.49       72.39     31.28 o 
  -7  12  12      181.01      142.33     36.32 o 
  -6  12  12       58.50       27.89     22.59 o 
  -5  12  12      267.04      315.21     26.64 o 
  -4  12  12        2.08       28.67     11.55 o 
  -3  12  12      256.04      296.55     24.06 o 
  -2  12  12       15.57       19.48     10.96 o 
  -1  12  12      526.33      453.32     26.93 o 
   0  12  12      336.80      327.90     34.81 o 
   1  12  12      525.00      485.32     41.48 o 
   2  12  12       16.26       25.76     17.49 o 
   3  12  12      255.36      234.38     33.88 o 
   4  12  12        3.02       -5.92     11.44 o 
   5  12  12      264.74      252.74     27.43 o 
   6  12  12       59.73       36.57     16.47 o 
   7  12  12      184.08      187.27     27.02 o 
   8  12  12       70.37       61.87     16.08 o 
  -7  13  12       10.62       17.17     24.67 o 
  -6  13  12       44.31       22.85     25.50 o 
  -5  13  12      275.67      334.56     43.09 o 
  -4  13  12       70.38      101.14     19.70 o 
  -3  13  12      158.52      154.71     19.93 o 
  -2  13  12      305.28      336.92     25.98 o 
  -1  13  12       43.37       39.10     12.72 o 
   0  13  12       20.14       34.35     16.18 o 
   1  13  12       45.14       54.64     20.40 o 
   2  13  12      309.53      265.82     35.91 o 
   3  13  12      153.80      126.98     30.08 o 
   4  13  12       66.96       87.06     26.18 o 
   5  13  12      281.57      273.88     40.17 o 
   6  13  12       48.61       40.64     23.47 o 
   7  13  12        9.76        8.50     15.66 o 
  -6  14  12       20.39       24.25     26.23 o 
  -5  14  12      167.18      135.41     35.59 o 
  -4  14  12       12.32       10.25     20.71 o 
  -3  14  12      102.90       93.08     18.01 o 
  -2  14  12      155.60      156.42     20.68 o 
  -1  14  12       41.05       22.38     17.22 o 
   0  14  12      104.91      131.87     27.37 o 
   1  14  12       43.00       42.62     20.45 o 
   2  14  12      154.89      129.37     30.18 o 
   3  14  12      102.06       83.11     26.12 o 
   4  14  12       12.68        8.79     21.34 o 
   5  14  12      166.68      229.02     39.24 o 
   6  14  12       20.59       25.66     20.97 o 
  -4  15  12       40.17       30.44     25.40 o 
  -3  15  12       32.85       44.57     15.15 o 
  -2  15  12      422.66      398.41     43.56 o 
  -1  15  12       22.36       28.36     18.42 o 
   0  15  12        9.14       22.69     17.12 o 
   1  15  12       20.51       25.24     19.05 o 
   2  15  12      433.83      529.60     51.21 o 
   3  15  12       32.31       36.79     22.43 o 
   4  15  12       42.20       26.33     22.64 o 
  -2  16  12       18.06       33.51     18.11 o 
  -1  16  12       24.88       40.64     18.37 o 
   0  16  12       23.13       49.91     20.56 o 
   1  16  12       23.85       31.28     20.09 o 
   2  16  12       18.37       19.72     18.53 o 
   1   0  13       29.48       27.09      3.43 o 
   2   0  13        4.88        3.25      2.07 o 
   3   0  13      188.38      171.02      7.14 o 
   4   0  13        1.49        6.06      3.74 o 
   5   0  13        0.65        1.27      4.02 o 
   6   0  13       20.58       29.63      7.03 o 
   7   0  13       22.32       15.88     12.62 o 
   8   0  13       45.96       49.42     30.39 o 
   9   0  13       21.64       44.35     24.87 o 
  10   0  13        0.18       -9.68      9.68 o 
  11   0  13       48.48       57.11     18.73 o 
  12   0  13       37.56       51.22     18.65 o 
 -12   1  13        2.24       46.99     23.11 o 
 -11   1  13      250.27      238.93     27.83 o 
 -10   1  13       34.15       38.14     13.94 o 
  -9   1  13       17.91       -4.38      9.95 o 
  -8   1  13       87.35      128.67     23.50 o 
  -7   1  13     2068.92     1991.96     42.92 o 
  -6   1  13      890.11      917.11     39.02 o 
  -5   1  13      616.19      516.24     13.57 o 
  -4   1  13      253.06      285.92     27.20 o 
  -3   1  13     5856.61     5717.65     67.69 o 
  -2   1  13     6042.47     6328.72    103.24 o 
  -1   1  13     4830.12     4847.01     56.23 o 
   0   1  13      138.54      140.09      8.16 o 
   1   1  13     4807.05     4814.72     50.51 o 
   2   1  13     6075.29     6301.90     58.39 o 
   3   1  13     5851.60     5647.72     59.02 o 
   4   1  13      253.18      280.36     10.91 o 
   5   1  13      611.25      528.02     16.04 o 
   6   1  13      888.95      946.92     24.46 o 
   7   1  13     2051.63     1977.62     36.46 o 
   8   1  13       87.06      110.47     13.28 o 
   9   1  13       16.88       15.40     11.49 o 
  10   1  13       34.66       35.73     15.11 o 
  11   1  13      254.16      223.07     28.83 o 
  12   1  13        2.55       -2.48     13.66 o 
 -12   2  13       12.12       10.62     21.86 o 
 -11   2  13       22.58       38.47     17.90 o 
 -10   2  13       45.25       35.95     14.41 o 
  -9   2  13      468.25      449.23     48.40 o 
  -8   2  13      121.85      129.67     18.17 o 
  -7   2  13       91.07       96.87     20.61 o 
  -6   2  13       18.04       29.59      6.72 o 
  -5   2  13      198.07      247.84     12.32 o 
  -4   2  13      435.98      499.42     16.35 o 
  -3   2  13     2451.12     2754.29     44.64 o 
  -2   2  13      925.41      929.78     28.32 o 
  -1   2  13      108.00       96.32      8.14 o 
   0   2  13      417.11      529.09     11.39 o 
   1   2  13      108.46       98.91      4.99 o 
   2   2  13      930.08      977.77     15.46 o 
   3   2  13     2435.73     2751.20     31.65 o 
   4   2  13      436.39      517.63     13.89 o 
   5   2  13      199.75      226.45     19.39 o 
   6   2  13       18.92       31.11      7.15 o 
   7   2  13       90.23       67.74      9.23 o 
   8   2  13      120.11      118.33     11.32 o 
   9   2  13      466.14      396.17     45.17 o 
  10   2  13       44.57       35.43     15.22 o 
  11   2  13       23.56        8.78     13.02 o 
  12   2  13       12.12        1.40     12.65 o 
 -12   3  13       26.64       24.03     38.51 o 
 -11   3  13      113.54       88.31     27.58 o 
 -10   3  13       16.80        9.70     26.67 o 
  -9   3  13      367.49      401.27     29.47 o 
  -8   3  13       96.80       97.84     37.34 o 
  -7   3  13     1730.69     1642.64     50.91 o 
  -6   3  13      408.55      477.91     28.26 o 
  -5   3  13     2754.57     2612.17     44.48 o 
  -4   3  13      439.48      416.98     13.35 o 
  -3   3  13     6772.70     6683.72    194.44 o 
  -2   3  13     4933.48     5061.94     89.26 o 
  -1   3  13      500.80      522.32     16.71 o 
   0   3  13      139.32      151.21      6.64 o 
   1   3  13      532.03      545.63     11.07 o 
   2   3  13     4953.10     5002.32     49.38 o 
   3   3  13     6783.32     6615.21     62.99 o 
   4   3  13      435.97      403.38     12.85 o 
   5   3  13     2755.17     2679.17     43.03 o 
   6   3  13      401.31      443.14     21.14 o 
   7   3  13     1743.51     1708.21     40.49 o 
   8   3  13       96.42      127.36     20.61 o 
   9   3  13      370.98      327.45     47.64 o 
  10   3  13       18.43       14.74     12.72 o 
  11   3  13      113.25       66.29     32.65 o 
  12   3  13       26.70       25.65     15.30 o 
 -12   4  13      115.34      103.75     22.80 o 
 -11   4  13       20.03       23.33     14.64 o 
 -10   4  13      104.56       87.92     17.81 o 
  -9   4  13       75.04       74.50     15.60 o 
  -8   4  13      332.16      344.28     26.28 o 
  -7   4  13      371.62      386.85     43.58 o 
  -6   4  13      267.28      277.97     20.87 o 
  -5   4  13       66.52       84.53     12.64 o 
  -4   4  13      135.06      135.93     19.20 o 
  -3   4  13      651.13      695.39     26.60 o 
  -2   4  13     2328.46     2539.83     45.33 o 
  -1   4  13      210.70      172.67     10.83 o 
   0   4  13     6269.03     6648.94     67.05 o 
   1   4  13      219.29      175.56     10.79 o 
   2   4  13     2315.75     2451.56     31.71 o 
   3   4  13      641.43      634.15     16.28 o 
   4   4  13      134.00      130.17      8.61 o 
   5   4  13       63.37      104.57     10.08 o 
   6   4  13      262.94      270.23     14.93 o 
   7   4  13      375.28      372.33     17.92 o 
   8   4  13      333.76      362.00     21.59 o 
   9   4  13       74.65       77.75     13.52 o 
  10   4  13      104.10      102.69     22.30 o 
  11   4  13       19.19        0.09     12.54 o 
  12   4  13      117.04       99.57     22.91 o 
 -11   5  13        5.41        4.53     13.17 o 
 -10   5  13      184.16      213.36     25.15 o 
  -9   5  13      239.90      196.73     19.13 o 
  -8   5  13      187.55      137.89     28.78 o 
  -7   5  13       46.73       31.88     21.73 o 
  -6   5  13      977.77      960.89     36.72 o 
  -5   5  13      221.43      233.79     18.42 o 
  -4   5  13      268.78      340.28     27.58 o 
  -3   5  13       76.30       74.00     15.04 o 
  -2   5  13     2802.54     2888.97     50.82 o 
  -1   5  13     1463.76     1400.36     25.63 o 
   0   5  13       54.62       60.52      5.21 o 
   1   5  13     1484.72     1479.23     20.64 o 
   2   5  13     2824.35     2830.00     33.34 o 
   3   5  13       53.28       63.88      5.59 o 
   4   5  13      270.76      268.60     12.52 o 
   5   5  13      218.13      228.20     13.72 o 
   6   5  13      972.54      990.29     27.17 o 
   7   5  13       36.20       36.93     11.51 o 
   8   5  13      190.21      140.55     15.92 o 
   9   5  13      237.93      226.47     19.74 o 
  10   5  13      186.58      222.80     20.76 o 
  11   5  13        3.30       -9.08     11.84 o 
 -11   6  13       40.97        9.85     21.05 o 
 -10   6  13       28.27       43.95     35.20 o 
  -9   6  13        9.06       19.35      9.79 o 
  -8   6  13      100.66       85.64     13.48 o 
  -7   6  13       18.23        5.51     10.01 o 
  -6   6  13      883.12      820.21     34.68 o 
  -5   6  13     1822.33     1736.19     70.31 o 
  -4   6  13      210.80      212.68     24.30 o 
  -3   6  13     1567.89     1527.14     77.10 o 
  -2   6  13      142.04      168.87     14.03 o 
  -1   6  13      551.58      578.82     15.38 o 
   0   6  13     5990.05     6101.47     58.40 o 
   1   6  13      524.02      549.49     16.16 o 
   2   6  13      137.46      156.37     10.38 o 
   3   6  13     1578.96     1488.19     31.89 o 
   4   6  13      208.24      212.26     13.04 o 
   5   6  13     1798.71     1732.99     43.40 o 
   6   6  13      877.68      903.90     36.60 o 
   7   6  13       18.62       12.25      8.07 o 
   8   6  13       99.17       96.82     20.33 o 
   9   6  13        6.57       13.36     10.37 o 
  10   6  13       28.58       10.37     10.70 o 
  11   6  13       42.16       25.13     15.98 o 
 -11   7  13        7.92      -18.58     18.58 o 
 -10   7  13       20.60       -2.08     20.22 o 
  -9   7  13      243.38      248.57     26.55 o 
  -8   7  13       52.30       40.87     11.18 o 
  -7   7  13       65.25       91.79     16.54 o 
  -6   7  13       37.70       41.21      9.74 o 
  -5   7  13      308.12      297.19     22.05 o 
  -4   7  13      262.50      285.19     20.64 o 
  -3   7  13     1225.47     1248.84     31.86 o 
  -2   7  13       28.00       13.04      5.52 o 
  -1   7  13     2257.85     2208.49     35.39 o 
   0   7  13       34.58       32.80      4.75 o 
   1   7  13     2247.33     2297.33     31.74 o 
   2   7  13       27.69       21.44      6.10 o 
   3   7  13     1302.94     1334.16     29.47 o 
   4   7  13      264.57      269.30     15.24 o 
   5   7  13      302.32      292.49     18.67 o 
   6   7  13       36.23       33.88     10.36 o 
   7   7  13       71.27       99.81     14.47 o 
   8   7  13       52.29       27.08     11.46 o 
   9   7  13      239.51      206.35     20.48 o 
  10   7  13       20.37       29.98     12.41 o 
  11   7  13        9.96        9.49     12.55 o 
 -10   8  13       24.52       13.22     21.91 o 
  -9   8  13      501.90      561.30     44.83 o 
  -8   8  13      122.54       96.79     18.81 o 
  -7   8  13        2.41        6.17      7.55 o 
  -6   8  13       42.69       42.09      9.74 o 
  -5   8  13     1501.99     1611.41     49.88 o 
  -4   8  13       51.23       43.87     12.65 o 
  -3   8  13     1043.68     1067.22     30.06 o 
  -2   8  13      100.42       94.11     11.24 o 
  -1   8  13     3206.80     3054.97     54.41 o 
   0   8  13     1108.31     1080.38     24.25 o 
   1   8  13     3243.92     3144.40     40.56 o 
   2   8  13      101.83      100.01      9.87 o 
   3   8  13     1033.95     1044.69     26.83 o 
   4   8  13       47.09       49.15     10.16 o 
   5   8  13     1511.08     1468.41     40.45 o 
   6   8  13       45.21       48.42     11.82 o 
   7   8  13        2.46        8.03      9.34 o 
   8   8  13      126.74       94.04     15.47 o 
   9   8  13      509.24      520.70     30.12 o 
  10   8  13       23.72        4.84     13.57 o 
 -10   9  13      429.17      369.74     49.28 o 
  -9   9  13       71.88      143.32     34.71 o 
  -8   9  13        5.53       24.19     17.72 o 
  -7   9  13     1110.51     1132.68     57.77 o 
  -6   9  13      756.59      667.39     34.43 o 
  -5   9  13        3.55        8.59      9.73 o 
  -4   9  13      454.87      388.56     30.91 o 
  -3   9  13      156.75      152.37     13.06 o 
  -2   9  13      154.61      133.04     17.41 o 
  -1   9  13     1480.19     1489.43     36.10 o 
   0   9  13       14.29       24.69      7.77 o 
   1   9  13     1498.88     1527.38     30.80 o 
   2   9  13      154.25      169.02     12.12 o 
   3   9  13      158.73      148.79     27.43 o 
   4   9  13      457.26      408.67     33.39 o 
   5   9  13        4.19        2.76     11.20 o 
   6   9  13      763.09      735.90     30.51 o 
   7   9  13     1101.30     1068.85     38.19 o 
   8   9  13        5.62       15.19     10.45 o 
   9   9  13       70.22       86.15     19.59 o 
  10   9  13      431.98      352.41     50.51 o 
  -9  10  13     1919.96     2136.37    103.61 o 
  -8  10  13      143.15      151.85     34.97 o 
  -7  10  13      170.30      147.59     21.31 o 
  -6  10  13      119.10      104.28     17.91 o 
  -5  10  13      822.95      791.84    104.31 o 
  -4  10  13      401.63      382.62     25.47 o 
  -3  10  13      355.86      385.76     20.98 o 
  -2  10  13       44.21       36.00      8.49 o 
  -1  10  13     2265.33     2089.13     56.24 o 
   0  10  13      278.44      284.86     16.80 o 
   1  10  13     2252.36     2163.77     57.43 o 
   2  10  13       43.82       54.06     13.42 o 
   3  10  13      352.62      353.23     19.70 o 
   4  10  13      402.52      383.34     21.55 o 
   5  10  13      817.67      803.23     31.29 o 
   6  10  13      116.72      121.13     16.20 o 
   7  10  13      170.00      189.53     31.31 o 
   8  10  13      148.99      128.68     18.73 o 
   9  10  13     1919.88     2215.05    103.27 o 
  -9  11  13       39.12       51.73     28.62 o 
  -8  11  13      323.42      331.80     45.79 o 
  -7  11  13      286.89      293.81     42.88 o 
  -6  11  13      494.65      534.96     51.10 o 
  -5  11  13      973.97      981.77     41.85 o 
  -4  11  13       94.71       76.95     15.75 o 
  -3  11  13      141.75      118.38     17.05 o 
  -2  11  13      208.33      189.64     15.22 o 
  -1  11  13       24.99       32.66     16.76 o 
   0  11  13       29.19       49.63     11.53 o 
   1  11  13       27.72       63.18     19.31 o 
   2  11  13      210.41      188.78     21.21 o 
   3  11  13      151.53      156.51     44.99 o 
   4  11  13       93.70       86.52     13.66 o 
   5  11  13      963.26      909.04     34.39 o 
   6  11  13      488.91      488.84     27.59 o 
   7  11  13      282.19      335.90     25.18 o 
   8  11  13      323.27      274.26     29.84 o 
   9  11  13       40.09       37.91     14.66 o 
  -8  12  13       21.00       18.47     26.44 o 
  -7  12  13       82.33       57.71     28.78 o 
  -6  12  13       35.14       44.65     26.12 o 
  -5  12  13      301.48      328.22     27.21 o 
  -4  12  13       48.27       35.16     13.03 o 
  -3  12  13      340.18      365.68     26.54 o 
  -2  12  13        1.95       19.35     10.73 o 
  -1  12  13       62.34       75.45     14.20 o 
   0  12  13      178.06      138.11     26.23 o 
   1  12  13       56.38       50.63     18.84 o 
   2  12  13        2.05       10.20     14.83 o 
   3  12  13      339.21      388.94     40.95 o 
   4  12  13       44.36       60.00     16.35 o 
   5  12  13      307.29      380.58     32.06 o 
   6  12  13       34.30       26.60     12.25 o 
   7  12  13       83.33      102.09     17.25 o 
   8  12  13       21.48       26.84     12.84 o 
  -7  13  13      378.37      485.27     55.58 o 
  -6  13  13      173.08      141.55     36.38 o 
  -5  13  13      504.40      402.99     47.36 o 
  -4  13  13       95.79      130.95     20.05 o 
  -3  13  13      302.85      306.54     26.08 o 
  -2  13  13       17.67        3.44     10.30 o 
  -1  13  13       22.90       51.62     19.46 o 
   0  13  13        3.21       31.17     17.22 o 
   1  13  13       24.21       37.88     18.68 o 
   2  13  13       17.16        3.54     15.77 o 
   3  13  13      304.23      279.92     37.47 o 
   4  13  13       95.40       87.06     28.52 o 
   5  13  13      502.69      473.04     48.76 o 
   6  13  13      175.15      192.89     41.50 o 
   7  13  13      377.66      407.21     43.87 o 
  -6  14  13      113.95      162.83     38.77 o 
  -5  14  13      171.55      175.42     36.84 o 
  -4  14  13        7.36       20.60     13.26 o 
  -3  14  13        8.37       14.00     16.34 o 
  -2  14  13        5.26        5.92     11.28 o 
  -1  14  13      484.69      545.58     45.74 o 
   0  14  13        1.62      -11.81     12.75 o 
   1  14  13      488.33      461.17     45.43 o 
   2  14  13        6.70        4.01     16.76 o 
   3  14  13       10.89      -13.17     16.44 o 
   4  14  13        8.74       39.50     22.79 o 
   5  14  13      153.35      164.81     35.59 o 
   6  14  13      117.17      107.10     32.37 o 
  -4  15  13       34.22       40.38     23.99 o 
  -3  15  13       96.04       96.18     19.09 o 
  -2  15  13       14.46       17.59     15.92 o 
  -1  15  13      115.08      132.13     28.62 o 
   0  15  13        1.26        3.59     14.36 o 
   1  15  13      113.54      104.81     27.79 o 
   2  15  13       15.48       48.08     23.42 o 
   3  15  13       96.69       99.03     29.71 o 
   4  15  13       33.17        4.37     19.93 o 
  -1  16  13      648.69      706.85     55.06 o 
   0  16  13      226.57      223.87     37.31 o 
   1  16  13      653.18      592.94     51.99 o 
   0   0  14     3147.59     3135.09     59.77 o 
   1   0  14     2280.72     2200.91     28.35 o 
   2   0  14     1851.56     2099.58     30.32 o 
   3   0  14     1993.10     2210.96     28.92 o 
   4   0  14     3689.89     3584.23     42.21 o 
   5   0  14       90.79       86.34     11.95 o 
   6   0  14      743.74      725.51     18.80 o 
   7   0  14      180.97      199.20     16.99 o 
   8   0  14     4921.54     4766.14    104.37 o 
   9   0  14        2.87       20.02     11.32 o 
  10   0  14      653.89      634.15     38.85 o 
  11   0  14      476.89      459.24     36.35 o 
  12   0  14      327.90      302.53     33.36 o 
 -12   1  14       20.93       10.96     14.18 o 
 -11   1  14      220.84      143.12     23.72 o 
 -10   1  14      196.95      164.92     39.60 o 
  -9   1  14        1.93       22.69     11.54 o 
  -8   1  14      140.95      188.25     33.02 o 
  -7   1  14      385.10      394.72     25.90 o 
  -6   1  14       14.26       10.39      7.04 o 
  -5   1  14      589.58      553.53     14.15 o 
  -4   1  14      216.01      233.92      8.77 o 
  -3   1  14      327.62      370.43     12.05 o 
  -2   1  14      145.36      146.78      7.01 o 
  -1   1  14      446.69      537.76     14.89 o 
   0   1  14      622.41      604.93     12.73 o 
   1   1  14      441.50      495.23     11.45 o 
   2   1  14      148.19      157.07      6.35 o 
   3   1  14      332.91      366.42     14.06 o 
   4   1  14      217.97      223.01     10.02 o 
   5   1  14      586.28      511.67     15.65 o 
   6   1  14       14.14       14.74      7.35 o 
   7   1  14      388.11      361.43     15.57 o 
   8   1  14      142.03      157.69     20.85 o 
   9   1  14        1.91        8.16     10.85 o 
  10   1  14      200.93      243.49     60.34 o 
  11   1  14      223.04      164.01     36.14 o 
  12   1  14       20.89       27.46     25.68 o 
 -12   2  14       35.76       34.50     23.05 o 
 -11   2  14      280.69      252.08     28.45 o 
 -10   2  14       98.47       78.15     18.33 o 
  -9   2  14      551.19      517.22     58.86 o 
  -8   2  14      550.40      530.49     30.09 o 
  -7   2  14        5.51       13.17      8.95 o 
  -6   2  14       94.65       93.61      9.55 o 
  -5   2  14     2360.02     2258.51     41.75 o 
  -4   2  14      607.94      521.78     16.54 o 
  -3   2  14     1320.24     1312.30     41.95 o 
  -2   2  14     1338.45     1469.89     37.38 o 
  -1   2  14      380.51      477.14     12.78 o 
   0   2  14    13361.68    14043.40    117.61 o 
   1   2  14      371.69      460.56     10.12 o 
   2   2  14     1329.74     1423.90     19.92 o 
   3   2  14     1316.11     1306.36     19.51 o 
   4   2  14      593.35      523.76     19.52 o 
   5   2  14     2353.60     2297.90     37.92 o 
   6   2  14       93.15       81.46     10.25 o 
   7   2  14        5.27       22.25      7.13 o 
   8   2  14      547.01      521.32     24.25 o 
   9   2  14      554.35      470.33     33.58 o 
  10   2  14       94.66       99.47     19.69 o 
  11   2  14      280.56      290.38     31.42 o 
  12   2  14       34.77       11.57     15.59 o 
 -12   3  14       37.94       30.61     21.91 o 
 -11   3  14       36.49       44.24     16.93 o 
 -10   3  14       28.04       22.71     13.48 o 
  -9   3  14       93.81       73.16     16.13 o 
  -8   3  14      162.18      138.44     19.09 o 
  -7   3  14       27.88       49.96     11.85 o 
  -6   3  14     1092.37     1013.24     43.71 o 
  -5   3  14      106.53      127.24     10.07 o 
  -4   3  14      104.63       83.57      7.05 o 
  -3   3  14       99.86      140.36     13.13 o 
  -2   3  14      338.30      356.05     45.95 o 
  -1   3  14     1488.85     1681.58     22.79 o 
   0   3  14     1762.08     1935.37     26.20 o 
   1   3  14     1477.45     1675.71     22.07 o 
   2   3  14      333.33      380.38     16.18 o 
   3   3  14       93.81      143.84      6.80 o 
   4   3  14      106.30       84.91      7.37 o 
   5   3  14      104.70      125.86     10.11 o 
   6   3  14     1080.16     1013.59     25.88 o 
   7   3  14       31.28       62.17      9.00 o 
   8   3  14      161.52      126.24     12.28 o 
   9   3  14       94.61       68.99     16.81 o 
  10   3  14       28.91       27.61     21.73 o 
  11   3  14       34.59       38.86     15.61 o 
  12   3  14       38.01       25.81     16.67 o 
 -11   4  14       18.29        0.14     12.48 o 
 -10   4  14      113.02      117.70     20.20 o 
  -9   4  14      124.46      112.50     29.56 o 
  -8   4  14      919.58      847.01     95.08 o 
  -7   4  14      334.21      366.51     25.28 o 
  -6   4  14      468.71      412.55     33.49 o 
  -5   4  14      422.52      466.08     50.69 o 
  -4   4  14     1696.04     1495.76     61.41 o 
  -3   4  14      405.74      404.03     28.62 o 
  -2   4  14      456.48      465.24     17.48 o 
  -1   4  14      314.76      323.05     11.17 o 
   0   4  14     9825.85     9982.45     95.63 o 
   1   4  14      285.49      270.06      9.56 o 
   2   4  14      468.48      513.67     11.46 o 
   3   4  14      396.01      383.32     11.57 o 
   4   4  14     1701.98     1578.14     27.53 o 
   5   4  14      445.76      493.96     23.69 o 
   6   4  14      455.50      421.69     17.78 o 
   7   4  14      335.68      316.24     16.75 o 
   8   4  14      925.17      903.16     31.58 o 
   9   4  14      123.19       93.86     14.36 o 
  10   4  14      110.07      110.94     21.97 o 
  11   4  14       19.55        5.58     18.79 o 
 -11   5  14        3.66        8.25     12.89 o 
 -10   5  14       79.02       77.35     17.69 o 
  -9   5  14       56.95       65.03     16.13 o 
  -8   5  14       42.96       61.29     26.31 o 
  -7   5  14      208.93      218.45     20.87 o 
  -6   5  14      258.37      252.90     29.04 o 
  -5   5  14      931.37      954.16     35.28 o 
  -4   5  14      697.25      752.07     42.46 o 
  -3   5  14     1947.46     2021.46     70.20 o 
  -2   5  14      892.04      878.84     30.07 o 
  -1   5  14       51.97       58.42      7.31 o 
   0   5  14      178.01      165.36      7.62 o 
   1   5  14       45.06       46.16      5.32 o 
   2   5  14      922.95      939.09     18.64 o 
   3   5  14     1943.07     1965.22     26.11 o 
   4   5  14      697.50      781.60     34.72 o 
   5   5  14      936.98      932.61     25.14 o 
   6   5  14      265.12      282.18     15.87 o 
   7   5  14      216.01      184.97     16.45 o 
   8   5  14       44.48       49.60     11.50 o 
   9   5  14       56.09       63.59     12.89 o 
  10   5  14       80.98       51.84     22.90 o 
  11   5  14        3.02      -11.36     11.56 o 
 -11   6  14        3.69       -1.66     12.44 o 
 -10   6  14      315.14      289.32     29.54 o 
  -9   6  14       26.17       20.17     10.03 o 
  -8   6  14      397.68      416.24     24.16 o 
  -7   6  14        5.63        5.52      8.56 o 
  -6   6  14       63.84       47.57     15.33 o 
  -5   6  14     1378.56     1365.61     61.72 o 
  -4   6  14      329.36      348.98     29.71 o 
  -3   6  14      384.97      373.18     20.47 o 
  -2   6  14     1959.47     1945.39     49.21 o 
  -1   6  14      407.85      416.42     15.29 o 
   0   6  14     1787.97     1687.59     24.79 o 
   1   6  14      418.48      426.00     11.92 o 
   2   6  14     1978.16     2002.39     34.86 o 
   3   6  14      390.62      403.74     19.02 o 
   4   6  14      318.16      336.80     16.06 o 
   5   6  14     1347.99     1285.28     31.01 o 
   6   6  14       55.78       55.21     11.05 o 
   7   6  14        5.38       -0.13      7.83 o 
   8   6  14      395.46      379.86     23.75 o 
   9   6  14       21.73        2.86      9.06 o 
  10   6  14      323.74      349.84     49.00 o 
  11   6  14        3.49        1.12     12.47 o 
 -11   7  14       22.79       21.80     21.28 o 
 -10   7  14       46.81       78.46     19.13 o 
  -9   7  14      292.49      266.84     33.70 o 
  -8   7  14      110.22      102.53     26.35 o 
  -7   7  14      737.64      751.46     29.31 o 
  -6   7  14       19.34       16.15      7.77 o 
  -5   7  14     1422.16     1348.92     45.07 o 
  -4   7  14     1887.13     1788.85     61.64 o 
  -3   7  14      370.98      327.77     17.73 o 
  -2   7  14      268.24      270.21     14.66 o 
  -1   7  14      219.86      209.87     10.60 o 
   0   7  14       57.86       74.86      6.00 o 
   1   7  14      216.18      204.56      9.48 o 
   2   7  14      264.63      274.64     13.36 o 
   3   7  14      360.56      341.91     15.48 o 
   4   7  14     1911.62     1814.19     37.24 o 
   5   7  14     1432.76     1431.75     38.45 o 
   6   7  14       17.70        7.52      7.50 o 
   7   7  14      735.96      718.09     29.46 o 
   8   7  14      106.11      103.14     15.49 o 
   9   7  14      291.68      321.23     43.71 o 
  10   7  14       46.49       33.30     12.76 o 
  11   7  14       21.23       16.54     17.14 o 
 -10   8  14      305.17      426.67     50.79 o 
  -9   8  14       11.29       35.47     15.13 o 
  -8   8  14      388.01      358.28     23.60 o 
  -7   8  14      254.92      252.36     21.59 o 
  -6   8  14      824.18      762.88     28.90 o 
  -5   8  14        5.43       16.14     19.72 o 
  -4   8  14      921.08      891.18     35.54 o 
  -3   8  14       21.90       13.41      6.38 o 
  -2   8  14     3196.16     3174.27     57.26 o 
  -1   8  14       21.32       20.14      6.43 o 
   0   8  14     5858.37     5768.04     72.71 o 
   1   8  14       16.18       11.74      4.93 o 
   2   8  14     3197.64     3168.86     49.78 o 
   3   8  14       25.02       14.87      6.88 o 
   4   8  14      909.71      895.49     33.63 o 
   5   8  14        8.32       16.34      8.81 o 
   6   8  14      799.30      700.07     29.27 o 
   7   8  14      253.50      226.51     19.83 o 
   8   8  14      387.46      349.12     33.88 o 
   9   8  14        8.84       22.49     11.28 o 
  10   8  14      304.87      292.75     32.46 o 
 -10   9  14       88.88      100.54     34.35 o 
  -9   9  14       56.44       23.47     23.89 o 
  -8   9  14       24.20       27.15     14.04 o 
  -7   9  14      952.69      962.07     34.95 o 
  -6   9  14      929.48      867.72     39.26 o 
  -5   9  14       52.85       33.77     12.02 o 
  -4   9  14      240.22      220.72     20.52 o 
  -3   9  14      798.52      707.89     25.49 o 
  -2   9  14      271.82      276.95     16.60 o 
  -1   9  14     1966.96     1863.85     41.24 o 
   0   9  14      678.02      642.47     19.64 o 
   1   9  14     1974.61     1847.70     42.85 o 
   2   9  14      295.06      307.94     15.12 o 
   3   9  14      798.34      760.46     26.53 o 
   4   9  14      229.44      248.21     18.01 o 
   5   9  14       50.31       51.69     11.59 o 
   6   9  14      919.05      844.26     32.40 o 
   7   9  14      953.47     1027.98     37.42 o 
   8   9  14       24.64       18.52     15.74 o 
   9   9  14       57.61       52.87     14.17 o 
  10   9  14       87.36       82.25     17.40 o 
  -9  10  14      181.54      237.19     42.05 o 
  -8  10  14      174.76      276.90     42.98 o 
  -7  10  14       65.93       63.54     23.76 o 
  -6  10  14      563.92      513.96     35.20 o 
  -5  10  14      397.90      329.22     39.11 o 
  -4  10  14     1516.73     1543.94     52.79 o 
  -3  10  14      240.68      250.79     16.93 o 
  -2  10  14      252.38      259.13     16.86 o 
  -1  10  14       82.89       98.64     15.36 o 
   0  10  14     3984.59     3769.05     65.77 o 
   1  10  14       85.33      114.16     16.16 o 
   2  10  14      257.01      231.28     21.33 o 
   3  10  14      239.41      234.95     17.31 o 
   4  10  14     1511.16     1517.90     41.62 o 
   5  10  14      390.89      362.33     22.91 o 
   6  10  14      564.72      507.02     27.09 o 
   7  10  14       65.40       54.87     14.06 o 
   8  10  14      180.66      199.78     21.98 o 
   9  10  14      180.25      286.86     30.46 o 
  -8  11  14       24.14       37.00     26.80 o 
  -7  11  14     1889.16     1985.14     97.21 o 
  -6  11  14      232.63      246.98     25.25 o 
  -5  11  14      204.00      225.65     23.11 o 
  -4  11  14      137.29      119.31     34.37 o 
  -3  11  14      337.79      337.00     25.06 o 
  -2  11  14      509.48      544.76     26.69 o 
  -1  11  14      711.63      678.78     38.95 o 
   0  11  14        4.69       -9.00     11.34 o 
   1  11  14      721.59      761.65     48.97 o 
   2  11  14      515.57      519.24     30.17 o 
   3  11  14      346.23      333.26     26.95 o 
   4  11  14      140.96      100.41     14.59 o 
   5  11  14      203.09      224.73     19.99 o 
   6  11  14      225.13      259.80     22.21 o 
   7  11  14     1880.02     2059.32     56.83 o 
   8  11  14       23.46       24.52     12.39 o 
  -8  12  14      502.35      530.54     57.71 o 
  -7  12  14       55.19       58.86     28.00 o 
  -6  12  14       28.95       42.46     25.55 o 
  -5  12  14      185.49      144.54     42.39 o 
  -4  12  14      353.93      350.15     27.36 o 
  -3  12  14      310.86      352.44     31.38 o 
  -2  12  14      165.03      158.54     18.83 o 
  -1  12  14      603.63      625.96     30.81 o 
   0  12  14      168.05      198.06     29.71 o 
   1  12  14      602.00      552.86     44.96 o 
   2  12  14      162.90      206.91     32.06 o 
   3  12  14      310.98      317.98     33.33 o 
   4  12  14      347.89      331.73     29.06 o 
   5  12  14      187.32      184.07     28.73 o 
   6  12  14       28.27       29.50     12.33 o 
   7  12  14       54.85       31.74     12.85 o 
   8  12  14      500.43      487.04     31.90 o 
  -7  13  14       26.31       69.68     28.88 o 
  -6  13  14       18.41       48.71     25.86 o 
  -5  13  14       70.25       69.47     26.90 o 
  -4  13  14      510.04      539.89     32.88 o 
  -3  13  14      180.78      178.58     21.75 o 
  -2  13  14      533.45      542.27     31.41 o 
  -1  13  14       90.77       88.31     22.59 o 
   0  13  14       25.09       22.85     16.39 o 
   1  13  14       90.43       76.81     23.94 o 
   2  13  14      527.88      555.21     47.36 o 
   3  13  14      187.27      217.63     35.86 o 
   4  13  14      524.55      506.86     49.54 o 
   5  13  14       70.40       67.64     18.29 o 
   6  13  14       18.77       31.51     16.14 o 
   7  13  14       26.31       31.47     18.10 o 
  -6  14  14       30.40       64.58     29.30 o 
  -5  14  14      139.09      172.15     37.78 o 
  -4  14  14        7.15       17.01     13.28 o 
  -3  14  14        0.04        0.78     10.47 o 
  -2  14  14       61.63       68.78     30.94 o 
  -1  14  14       89.97       77.43     23.52 o 
   0  14  14      592.91      582.79     48.29 o 
   1  14  14       89.44       79.00     23.11 o 
   2  14  14       61.52       91.69     26.90 o 
   3  14  14        0.04        9.99     18.47 o 
   4  14  14        8.37      -10.36     17.64 o 
   5  14  14      140.22      150.76     33.46 o 
   6  14  14       29.60       56.83     26.59 o 
  -4  15  14       28.16       26.85     23.94 o 
  -3  15  14       84.30       70.74     27.87 o 
  -2  15  14      208.16      232.36     35.86 o 
  -1  15  14       71.82       69.00     23.11 o 
   0  15  14        0.06       24.82     17.49 o 
   1  15  14       67.27       93.77     26.70 o 
   2  15  14      211.12      181.98     34.19 o 
   3  15  14       82.37       85.50     27.74 o 
   4  15  14       30.74       31.12     21.70 o 
  -1  16  14        9.00        2.19     14.78 o 
   0  16  14        7.76       18.42     17.95 o 
   1  16  14        8.58       27.16     18.01 o 
   1   0  15       20.13       18.58      3.47 o 
   2   0  15        9.84       12.75      2.91 o 
   3   0  15      433.12      471.58     11.63 o 
   4   0  15      195.18      173.45      8.13 o 
   5   0  15       17.78       28.10      6.18 o 
   6   0  15       60.10       38.93      8.84 o 
   7   0  15       17.70       19.55      7.51 o 
   8   0  15        8.75      177.15     20.67 o 
   9   0  15        0.68       43.55     13.45 o 
  10   0  15      107.81      112.33     22.06 o 
  11   0  15        0.03        1.98     10.76 o 
  12   0  15      118.27      148.37     28.05 o 
 -12   1  15      256.99      239.37     30.92 o 
 -11   1  15       25.56       41.35     24.12 o 
 -10   1  15      543.08      561.60     36.75 o 
  -9   1  15       55.29       48.16     14.37 o 
  -8   1  15      649.33      608.61     33.15 o 
  -7   1  15      218.12      262.20     43.04 o 
  -6   1  15      964.10      921.99     26.70 o 
  -5   1  15       17.18       10.93      7.78 o 
  -4   1  15       85.78       83.01      7.00 o 
  -3   1  15      134.56      145.00      8.44 o 
  -2   1  15     2153.03     2263.47     32.50 o 
  -1   1  15      185.05      203.49      8.48 o 
   0   1  15       51.02       49.37      4.79 o 
   1   1  15      180.76      186.58     10.23 o 
   2   1  15     2203.13     2303.91     35.93 o 
   3   1  15      127.24      141.60      6.92 o 
   4   1  15       75.18       89.68      6.55 o 
   5   1  15       17.54       27.26      5.80 o 
   6   1  15      981.73      926.53     23.58 o 
   7   1  15      212.44      218.03     24.79 o 
   8   1  15      647.62      736.68     37.20 o 
   9   1  15       56.48       31.88     17.54 o 
  10   1  15      545.28      585.80     36.62 o 
  11   1  15       24.63       27.33     24.87 o 
  12   1  15      256.22      237.67     30.99 o 
 -12   2  15       23.14       45.38     23.16 o 
 -11   2  15       46.37       30.80     14.66 o 
 -10   2  15       32.66       15.63     12.38 o 
  -9   2  15      134.00      137.27     20.56 o 
  -8   2  15      180.48      188.03     21.17 o 
  -7   2  15      268.10      285.01     43.04 o 
  -6   2  15        1.35        6.22      5.19 o 
  -5   2  15      892.99      787.38     23.57 o 
  -4   2  15     1014.75     1032.20     22.09 o 
  -3   2  15      236.76      227.48     11.07 o 
  -2   2  15     5079.56     5603.89    111.70 o 
  -1   2  15     3859.50     4169.85     52.77 o 
   0   2  15     5373.76     5699.71     57.46 o 
   1   2  15     3862.64     4194.97     42.64 o 
   2   2  15     5056.56     5483.73     53.71 o 
   3   2  15      237.27      222.18      8.11 o 
   4   2  15     1008.50     1057.59     28.98 o 
   5   2  15      897.76      837.19     21.35 o 
   6   2  15        1.04       -2.09      4.99 o 
   7   2  15      265.56      255.29     20.50 o 
   8   2  15      180.56      184.03     17.02 o 
   9   2  15      134.38      175.11     23.26 o 
  10   2  15       32.93       43.06     15.96 o 
  11   2  15       45.59       52.17     17.68 o 
  12   2  15       23.54       26.02     17.08 o 
 -11   3  15       84.64      106.48     20.97 o 
 -10   3  15       41.23       42.60     14.59 o 
  -9   3  15       52.60       64.86     15.93 o 
  -8   3  15      483.68      510.95     30.60 o 
  -7   3  15       97.73      134.50     17.70 o 
  -6   3  15      219.54      202.33     19.19 o 
  -5   3  15      248.04      240.59     11.57 o 
  -4   3  15      361.73      328.92     12.79 o 
  -3   3  15       17.85       48.09      9.53 o 
  -2   3  15     2117.11     2034.14     51.83 o 
  -1   3  15      777.52      839.83     15.82 o 
   0   3  15        0.49        1.61      2.67 o 
   1   3  15      790.86      868.38     15.06 o 
   2   3  15     2120.34     2044.25     26.10 o 
   3   3  15       18.19       23.09      3.92 o 
   4   3  15      358.62      308.49     13.34 o 
   5   3  15      251.53      247.25     14.43 o 
   6   3  15      195.58      176.26     12.40 o 
   7   3  15       98.16      108.37     11.14 o 
   8   3  15      471.24      464.63     23.08 o 
   9   3  15       54.05       53.97     15.16 o 
  10   3  15       39.38       47.06     22.66 o 
  11   3  15       83.18      106.09     21.86 o 
  12   3  15       72.37       86.53     21.77 o 
 -11   4  15        1.35      -10.68     11.74 o 
 -10   4  15       68.12       70.97     17.84 o 
  -9   4  15       47.07       36.11     20.27 o 
  -8   4  15      107.91       94.35     25.68 o 
  -7   4  15       59.22       45.23     12.14 o 
  -6   4  15      161.90      185.72     18.40 o 
  -5   4  15       60.90       67.41     12.00 o 
  -4   4  15        6.00        9.63      9.99 o 
  -3   4  15       21.92       54.17     13.69 o 
  -2   4  15     1257.28     1382.97     46.81 o 
  -1   4  15      151.33      156.97      6.65 o 
   0   4  15       33.73       42.93      4.71 o 
   1   4  15      150.60      152.42      6.86 o 
   2   4  15     1264.89     1373.51     20.65 o 
   3   4  15       21.95       29.97      4.24 o 
   4   4  15        5.77        8.65      5.15 o 
   5   4  15       59.59       64.25      8.38 o 
   6   4  15      166.51      178.87     12.97 o 
   7   4  15       59.13       68.98      9.95 o 
   8   4  15      103.61      100.26     13.66 o 
   9   4  15       48.26       75.51     13.25 o 
  10   4  15       67.88       34.28     29.87 o 
  11   4  15        1.37       -6.40     12.14 o 
 -11   5  15       35.89       36.15     15.98 o 
 -10   5  15       13.26       18.20     11.23 o 
  -9   5  15      126.28       98.60     18.49 o 
  -8   5  15      833.47      802.37     38.12 o 
  -7   5  15      516.12      496.06     29.04 o 
  -6   5  15      317.27      326.34     23.38 o 
  -5   5  15      371.69      344.95     40.36 o 
  -4   5  15     1197.54     1092.20     52.61 o 
  -3   5  15      216.19      238.76     24.77 o 
  -2   5  15      668.34      665.94     49.98 o 
  -1   5  15     1298.65     1328.62     39.41 o 
   0   5  15      281.75      299.21      9.93 o 
   1   5  15     1299.96     1364.92     23.37 o 
   2   5  15      653.85      653.96     15.89 o 
   3   5  15      217.77      204.07      8.39 o 
   4   5  15     1202.29     1134.02     27.58 o 
   5   5  15      376.76      353.97     16.53 o 
   6   5  15      338.86      350.42     17.64 o 
   7   5  15      511.51      453.64     23.00 o 
   8   5  15      838.70      807.16     31.03 o 
   9   5  15      128.65      119.69     21.06 o 
  10   5  15       14.98       21.97     14.37 o 
  11   5  15       34.42       37.80     22.61 o 
 -11   6  15        6.09       22.45     15.94 o 
 -10   6  15       17.75       17.25     14.11 o 
  -9   6  15       10.58        8.29      9.80 o 
  -8   6  15      463.30      484.01     31.02 o 
  -7   6  15      104.08       78.54     15.12 o 
  -6   6  15      919.72      865.31     36.32 o 
  -5   6  15      752.61      771.79     46.99 o 
  -4   6  15       81.23       75.25     17.07 o 
  -3   6  15      721.81      725.01     29.49 o 
  -2   6  15      523.19      567.29     24.87 o 
  -1   6  15      249.29      245.84     16.09 o 
   0   6  15     2982.44     2759.63     35.04 o 
   1   6  15      249.53      277.98     10.04 o 
   2   6  15      533.94      571.96     14.33 o 
   3   6  15      725.77      728.30     21.13 o 
   4   6  15       94.42      105.39     16.62 o 
   5   6  15      745.99      789.32     29.24 o 
   6   6  15      918.44      814.20     29.48 o 
   7   6  15      104.66       76.49     12.59 o 
   8   6  15      467.07      505.16     26.07 o 
   9   6  15       10.41       13.43     10.27 o 
  10   6  15       18.74       31.57     12.38 o 
  11   6  15        6.19       -6.51     20.74 o 
 -10   7  15       41.78        5.90     16.60 o 
  -9   7  15      287.69      281.59     35.26 o 
  -8   7  15       13.21       17.67     11.12 o 
  -7   7  15      530.25      523.03     28.72 o 
  -6   7  15       45.83       32.77     12.29 o 
  -5   7  15      233.24      278.53     22.04 o 
  -4   7  15     3510.41     3329.64     85.55 o 
  -3   7  15     2980.99     2788.85     97.60 o 
  -2   7  15     1663.69     1696.97     37.52 o 
  -1   7  15      551.58      536.74     21.10 o 
   0   7  15        8.67        5.28      3.81 o 
   1   7  15      546.58      530.91     17.76 o 
   2   7  15     1620.83     1604.16     32.04 o 
   3   7  15     3002.14     2804.38     46.78 o 
   4   7  15     3501.63     3356.88     54.51 o 
   5   7  15      227.76      204.08     16.83 o 
   6   7  15       56.48       55.40     15.12 o 
   7   7  15      535.21      539.46     34.19 o 
   8   7  15       17.14       30.14     10.74 o 
   9   7  15      289.18      338.43     26.05 o 
  10   7  15       39.19       61.75     14.78 o 
 -10   8  15       99.65      143.96     23.99 o 
  -9   8  15       84.23      100.07     22.40 o 
  -8   8  15      279.93      273.99     37.46 o 
  -7   8  15       32.07        9.33      9.64 o 
  -6   8  15      167.63      172.08     16.53 o 
  -5   8  15      385.18      425.15     71.94 o 
  -4   8  15     1143.52     1169.20     49.98 o 
  -3   8  15      891.27      879.12     27.84 o 
  -2   8  15      450.13      420.19     24.50 o 
  -1   8  15       52.42       54.95      7.50 o 
   0   8  15      110.02      141.48     10.26 o 
   1   8  15       54.54       39.21      7.07 o 
   2   8  15      451.23      468.08     17.52 o 
   3   8  15      882.91      876.72     24.94 o 
   4   8  15     1146.03     1205.75     34.73 o 
   5   8  15      388.52      384.64     21.61 o 
   6   8  15      175.47      158.59     21.91 o 
   7   8  15       31.53       35.28     11.90 o 
   8   8  15      268.92      259.47     22.95 o 
   9   8  15       85.17       95.59     23.61 o 
  10   8  15       99.59      109.24     18.13 o 
 -10   9  15       93.98       53.34     29.66 o 
  -9   9  15       56.68       48.54     15.85 o 
  -8   9  15      118.85      116.89     21.02 o 
  -7   9  15       50.44       34.34     10.86 o 
  -6   9  15      136.95      159.71     41.71 o 
  -5   9  15      504.32      505.22     29.63 o 
  -4   9  15     1961.79     1917.79     55.92 o 
  -3   9  15       36.60       37.24      8.11 o 
  -2   9  15     2593.09     2383.62     49.47 o 
  -1   9  15      505.35      478.19     20.80 o 
   0   9  15       45.95       59.40      8.42 o 
   1   9  15      517.27      516.00     17.45 o 
   2   9  15     2579.53     2389.45     62.62 o 
   3   9  15       40.70       34.94      9.32 o 
   4   9  15     1954.25     1826.08     45.25 o 
   5   9  15      512.20      461.27     24.14 o 
   6   9  15      145.50      151.08     17.15 o 
   7   9  15       50.54       46.14     12.14 o 
   8   9  15      117.14      110.32     17.12 o 
   9   9  15       58.76       71.93     16.18 o 
  10   9  15       96.79       88.69     20.26 o 
  -9  10  15      431.33      519.82     56.62 o 
  -8  10  15       55.74       68.75     45.61 o 
  -7  10  15      465.17      449.33     26.38 o 
  -6  10  15       21.74       22.40     22.56 o 
  -5  10  15       35.03       42.54     16.76 o 
  -4  10  15     1544.20     1478.67    137.54 o 
  -3  10  15       25.33       45.93      9.68 o 
  -2  10  15      200.82      194.59     15.08 o 
  -1  10  15      987.17      907.13     29.24 o 
   0  10  15      212.27      192.23     17.86 o 
   1  10  15      973.80      944.64     37.02 o 
   2  10  15      196.47      212.98     17.59 o 
   3  10  15       27.57       40.44     10.37 o 
   4  10  15     1541.20     1494.73     41.45 o 
   5  10  15       34.42       40.06     13.78 o 
   6  10  15       18.07       22.75     11.32 o 
   7  10  15      467.64      438.23     27.54 o 
   8  10  15       54.07       60.49     16.54 o 
   9  10  15      432.15      527.53     52.47 o 
  -8  11  15      307.09      289.49     44.65 o 
  -7  11  15       92.60       91.87     19.11 o 
  -6  11  15      679.44      692.29     38.03 o 
  -5  11  15       76.98       76.83     18.50 o 
  -4  11  15       78.08       81.17     16.46 o 
  -3  11  15       52.03       47.64     27.66 o 
  -2  11  15      330.33      357.56     44.00 o 
  -1  11  15       90.28       73.79     14.00 o 
   0  11  15       42.28       20.82     14.41 o 
   1  11  15       91.60       86.44     22.64 o 
   2  11  15      322.34      322.38     53.03 o 
   3  11  15       52.15       35.31     13.63 o 
   4  11  15       75.97       64.45     12.65 o 
   5  11  15       74.58       55.87     12.80 o 
   6  11  15      684.56      730.36     32.67 o 
   7  11  15       89.15       91.78     15.90 o 
   8  11  15      312.71      291.38     25.23 o 
  -8  12  15       82.66      150.08     38.93 o 
  -7  12  15      147.26      187.97     39.71 o 
  -6  12  15      131.09      130.93     32.68 o 
  -5  12  15       87.01      130.58     20.50 o 
  -4  12  15      588.70      631.53     35.03 o 
  -3  12  15       23.87       25.94     11.83 o 
  -2  12  15       74.42       88.03     27.48 o 
  -1  12  15       49.02       56.67     13.58 o 
   0  12  15      768.55      764.25     50.74 o 
   1  12  15       47.59       72.28     21.86 o 
   2  12  15       76.57       83.73     23.26 o 
   3  12  15       22.21       18.25     12.93 o 
   4  12  15      584.57      652.23     48.34 o 
   5  12  15       83.79      104.38     23.67 o 
   6  12  15      141.62      150.17     29.35 o 
   7  12  15      142.69      180.37     24.64 o 
   8  12  15       76.82      124.29     32.30 o 
  -7  13  15       75.41      102.78     34.87 o 
  -6  13  15        8.43       34.66     27.89 o 
  -5  13  15      164.80      220.16     25.45 o 
  -4  13  15       20.45       22.36     14.78 o 
  -3  13  15       64.22       59.41     35.15 o 
  -2  13  15       30.65       25.99     22.12 o 
  -1  13  15       42.85       50.17     19.62 o 
   0  13  15       40.78       64.22     21.91 o 
   1  13  15       45.20       74.68     23.42 o 
   2  13  15       28.38       45.59     23.16 o 
   3  13  15       65.86       87.48     26.02 o 
   4  13  15       20.50       23.26     19.41 o 
   5  13  15      166.91      153.94     55.66 o 
   6  13  15        8.70       21.89     16.42 o 
   7  13  15       77.45       50.77     25.13 o 
  -5  14  15      155.51      210.65     38.82 o 
  -4  14  15      486.20      471.65     34.13 o 
  -3  14  15      251.90      254.09     27.40 o 
  -2  14  15       85.42      112.98     25.81 o 
  -1  14  15      155.15      107.25     26.38 o 
   0  14  15      619.93      595.80     49.65 o 
   1  14  15      159.18      128.17     29.87 o 
   2  14  15       87.30       59.06     23.21 o 
   3  14  15      255.79      210.45     36.32 o 
   4  14  15      485.32      420.22     48.81 o 
   5  14  15      153.92      131.82     33.67 o 
  -4  15  15       16.68       24.82     22.95 o 
  -3  15  15       46.53       41.50     21.08 o 
  -2  15  15       52.15       20.87     17.69 o 
  -1  15  15       21.73       46.00     20.76 o 
   0  15  15       71.95       71.14     23.11 o 
   1  15  15       21.50       33.83     19.36 o 
   2  15  15       52.35       55.53     23.83 o 
   3  15  15       48.82       91.28     28.21 o 
   4  15  15       16.82       32.89     21.91 o 
   0   0  16      110.58      117.61     10.80 o 
   1   0  16       66.78       21.63      3.76 o 
   2   0  16      201.21      209.73      7.35 o 
   3   0  16     6421.99     6462.75     74.34 o 
   4   0  16      752.45      861.42     17.16 o 
   5   0  16     3802.10     3712.55     50.61 o 
   6   0  16     1294.09     1249.82     33.06 o 
   7   0  16     1463.07     1452.39     37.48 o 
   8   0  16     2087.45     2010.00     93.96 o 
   9   0  16     3148.10     3017.67     83.47 o 
  10   0  16       13.12       17.02     12.09 o 
  11   0  16      157.67      152.46     25.29 o 
  12   0  16      481.76      511.18     98.54 o 
 -12   1  16       42.61       33.90     17.28 o 
 -11   1  16       75.68      104.13     20.28 o 
 -10   1  16       33.79       54.57     15.97 o 
  -9   1  16        7.58       13.30     10.86 o 
  -8   1  16      409.29      351.58     27.70 o 
  -7   1  16      681.76      673.76     50.01 o 
  -6   1  16     1591.04     1515.45     35.82 o 
  -5   1  16      355.78      366.52     22.19 o 
  -4   1  16     1170.97     1140.66     21.41 o 
  -3   1  16      232.52      252.70      8.51 o 
  -2   1  16      387.89      392.80     11.59 o 
  -1   1  16     1436.29     1430.82     24.89 o 
   0   1  16       12.40       11.26      3.21 o 
   1   1  16     1443.09     1434.60     20.18 o 
   2   1  16      384.93      389.30     11.39 o 
   3   1  16      235.25      228.99      8.06 o 
   4   1  16     1165.92     1163.61     20.79 o 
   5   1  16      360.69      360.42     13.80 o 
   6   1  16     1597.49     1538.22     30.37 o 
   7   1  16      681.34      670.50     30.83 o 
   8   1  16      411.52      386.15     29.15 o 
   9   1  16        6.99       13.19     12.85 o 
  10   1  16       33.98       64.71     17.13 o 
  11   1  16       76.22      104.27     22.19 o 
  12   1  16       43.33       62.33     20.30 o 
 -12   2  16      260.09      300.68     46.58 o 
 -11   2  16        8.91      -10.62     10.62 o 
 -10   2  16       24.77        1.71     11.02 o 
  -9   2  16      154.10      121.20     19.53 o 
  -8   2  16     1856.22     1811.60     71.79 o 
  -7   2  16       42.43       52.20     12.85 o 
  -6   2  16       51.90       81.74     13.77 o 
  -5   2  16      874.05      829.73     23.18 o 
  -4   2  16     1752.65     1765.42     34.27 o 
  -3   2  16       61.43      113.49     10.44 o 
  -2   2  16      190.47      188.95      9.81 o 
  -1   2  16     2224.85     2198.97     33.64 o 
   0   2  16    14466.62    14961.55    126.07 o 
   1   2  16     2231.07     2179.24     32.73 o 
   2   2  16      192.39      188.55      9.50 o 
   3   2  16       65.09      105.87      6.31 o 
   4   2  16     1764.25     1803.60     28.70 o 
   5   2  16      859.50      796.68     20.92 o 
   6   2  16       52.40       56.80      8.33 o 
   7   2  16       42.00       72.20      9.31 o 
   8   2  16     1857.75     1868.81     49.09 o 
   9   2  16      164.08      214.05     33.46 o 
  10   2  16       24.77       28.84     14.75 o 
  11   2  16        9.37        3.98     12.75 o 
  12   2  16      261.39      228.69     31.40 o 
 -11   3  16       22.61       16.38     14.36 o 
 -10   3  16      268.64      282.51     28.47 o 
  -9   3  16      134.81      128.38     20.37 o 
  -8   3  16      188.04      170.68     21.10 o 
  -7   3  16       66.31       92.95     18.84 o 
  -6   3  16       77.19       90.41     23.76 o 
  -5   3  16      986.76     1012.33     27.50 o 
  -4   3  16      104.34      114.73     14.05 o 
  -3   3  16      340.61      376.95     27.53 o 
  -2   3  16     1226.03     1417.62     38.97 o 
  -1   3  16      121.41      136.54      6.58 o 
   0   3  16      279.68      293.93     11.94 o 
   1   3  16      115.23      142.75      6.52 o 
   2   3  16     1238.77     1362.23     20.56 o 
   3   3  16      338.50      355.18     10.24 o 
   4   3  16      106.23      121.31      7.61 o 
   5   3  16      978.52      990.36     24.63 o 
   6   3  16       77.76       87.82     10.06 o 
   7   3  16       69.41       72.85      9.90 o 
   8   3  16      189.38      192.89     16.68 o 
   9   3  16      134.27      110.12     33.15 o 
  10   3  16      267.29      250.77     28.61 o 
  11   3  16       22.04       23.67     15.57 o 
 -11   4  16       43.39       34.03     22.69 o 
 -10   4  16        3.30       -1.54     10.98 o 
  -9   4  16      719.74      764.57     39.67 o 
  -8   4  16      338.63      331.74     28.99 o 
  -7   4  16      316.53      323.84     25.11 o 
  -6   4  16      778.94      707.06     47.38 o 
  -5   4  16     2399.84     2318.34    108.01 o 
  -4   4  16      356.37      270.97     27.48 o 
  -3   4  16     1089.68      978.34     47.41 o 
  -2   4  16      387.16      372.81     26.41 o 
  -1   4  16     8174.74     8352.94    102.09 o 
   0   4  16      942.55     1029.17     18.64 o 
   1   4  16     8153.17     8237.27     76.56 o 
   2   4  16      390.02      399.49     13.34 o 
   3   4  16     1076.48     1062.24     19.82 o 
   4   4  16      351.73      349.93     14.74 o 
   5   4  16     2421.85     2342.12     41.55 o 
   6   4  16      778.42      736.61     22.91 o 
   7   4  16      313.17      283.88     21.83 o 
   8   4  16      333.54      331.83     24.68 o 
   9   4  16      714.64      819.21     43.03 o 
  10   4  16        3.00        7.71     12.83 o 
  11   4  16       44.29       34.32     16.00 o 
 -11   5  16      149.03      191.89     26.34 o 
 -10   5  16       76.11       69.19     15.06 o 
  -9   5  16       16.76       17.91     12.30 o 
  -8   5  16       48.85       35.63     12.66 o 
  -7   5  16      250.28      263.58     23.58 o 
  -6   5  16      162.97      148.37     19.25 o 
  -5   5  16      317.90      317.11     22.54 o 
  -4   5  16       98.63      110.27     19.88 o 
  -3   5  16     1578.57     1512.89     61.56 o 
  -2   5  16      922.02      935.65     37.26 o 
  -1   5  16      959.45      914.36     17.52 o 
   0   5  16       54.77       42.00      5.43 o 
   1   5  16      931.71      899.58     26.85 o 
   2   5  16      913.87      860.66     22.64 o 
   3   5  16     1548.29     1514.52     24.64 o 
   4   5  16      101.65      130.17     10.79 o 
   5   5  16      321.86      325.11     16.45 o 
   6   5  16      160.80      143.00     13.58 o 
   7   5  16      252.76      255.59     18.68 o 
   8   5  16       48.05       43.80     17.18 o 
   9   5  16       17.53       12.25      9.85 o 
  10   5  16       75.02       46.53     16.52 o 
  11   5  16      150.37      187.35     34.29 o 
 -11   6  16       69.76       49.47     17.30 o 
 -10   6  16       19.43       27.02     14.58 o 
  -9   6  16      309.28      327.13     23.95 o 
  -8   6  16      101.56       89.98     17.01 o 
  -7   6  16      165.03      152.72     19.91 o 
  -6   6  16       50.55       60.80     14.02 o 
  -5   6  16      837.32      819.93     49.07 o 
  -4   6  16     1931.55     1789.79     72.44 o 
  -3   6  16      786.43      762.79     42.88 o 
  -2   6  16      217.42      190.48     15.78 o 
  -1   6  16     3113.39     3010.00     51.25 o 
   0   6  16     2247.23     2191.16     34.10 o 
   1   6  16     3146.79     3073.10     40.30 o 
   2   6  16      214.46      196.83      8.99 o 
   3   6  16      791.66      737.87     21.55 o 
   4   6  16     1938.80     1922.52     46.11 o 
   5   6  16      828.50      772.31     24.20 o 
   6   6  16       49.53       47.93     11.80 o 
   7   6  16      164.15      150.66     27.62 o 
   8   6  16      105.26       98.87     14.56 o 
   9   6  16      308.75      310.83     23.10 o 
  10   6  16       18.81       20.27     11.32 o 
  11   6  16       67.10       40.91     16.98 o 
 -10   7  16      180.56      131.74     23.78 o 
  -9   7  16       70.34       59.65     14.27 o 
  -8   7  16       63.38       57.48     12.63 o 
  -7   7  16      160.87      159.20     16.66 o 
  -6   7  16      141.78      149.97     15.62 o 
  -5   7  16       67.03       47.98     15.61 o 
  -4   7  16      149.07      137.54     23.05 o 
  -3   7  16     2592.83     2570.04     63.22 o 
  -2   7  16      296.08      272.19     15.82 o 
  -1   7  16     1141.37     1164.79     24.73 o 
   0   7  16        1.17       -0.63      3.57 o 
   1   7  16     1137.89     1146.13     21.46 o 
   2   7  16      302.71      294.86     13.84 o 
   3   7  16     2552.86     2535.28     44.43 o 
   4   7  16      146.79      150.62     14.27 o 
   5   7  16       69.11       55.33     21.52 o 
   6   7  16      134.76      130.65     15.24 o 
   7   7  16      167.05      202.95     18.82 o 
   8   7  16       63.80       74.77     24.80 o 
   9   7  16       70.33       72.31     20.73 o 
  10   7  16      181.92      143.99     23.07 o 
 -10   8  16      268.41      287.53     30.61 o 
  -9   8  16      342.33      304.41     30.42 o 
  -8   8  16       32.51       36.29     11.71 o 
  -7   8  16        0.07       -7.82      7.82 o 
  -6   8  16      241.08      224.01     18.30 o 
  -5   8  16     1177.35     1184.22     43.91 o 
  -4   8  16      804.44      786.12     34.08 o 
  -3   8  16      308.09      281.96     16.96 o 
  -2   8  16     4944.24     5030.70     80.52 o 
  -1   8  16      284.82      293.75     16.39 o 
   0   8  16     5794.62     5786.42     73.69 o 
   1   8  16      291.58      308.06     13.69 o 
   2   8  16     4932.28     5093.88     69.74 o 
   3   8  16      303.70      321.49     18.32 o 
   4   8  16      813.89      784.87     44.01 o 
   5   8  16     1233.74     1172.39     36.23 o 
   6   8  16      241.75      235.48     23.58 o 
   7   8  16        0.02        4.58      9.36 o 
   8   8  16       34.34       54.80     13.87 o 
   9   8  16      340.96      402.41     27.59 o 
  10   8  16      269.22      333.85     30.45 o 
  -9   9  16      110.11      109.50     22.08 o 
  -8   9  16       13.41       17.73     13.18 o 
  -7   9  16      901.93      821.69     33.26 o 
  -6   9  16      192.02      194.38     22.20 o 
  -5   9  16      679.70      639.52     34.74 o 
  -4   9  16      594.34      553.24     30.26 o 
  -3   9  16      391.22      343.14     18.59 o 
  -2   9  16       73.00       80.66     11.02 o 
  -1   9  16      111.91      103.94     12.78 o 
   0   9  16      299.99      324.63     14.69 o 
   1   9  16      105.42      121.67     13.07 o 
   2   9  16       71.77       56.40     18.10 o 
   3   9  16      394.78      327.90     19.13 o 
   4   9  16      600.10      569.28     25.07 o 
   5   9  16      680.53      589.51     39.90 o 
   6   9  16      197.08      197.40     24.36 o 
   7   9  16      913.19      855.36     37.86 o 
   8   9  16       14.65       12.67     10.50 o 
   9   9  16      107.00      119.95     18.65 o 
  -9  10  16      204.72      222.36     42.72 o 
  -8  10  16      341.10      322.77     30.77 o 
  -7  10  16       39.28       23.90     11.16 o 
  -6  10  16       15.44       13.89     17.62 o 
  -5  10  16      655.56      629.87     33.89 o 
  -4  10  16      776.04      770.56     72.62 o 
  -3  10  16       40.88       35.53      8.92 o 
  -2  10  16       50.58       49.91      9.83 o 
  -1  10  16     1696.20     1657.85     48.35 o 
   0  10  16      858.93      774.67     25.20 o 
   1  10  16     1704.08     1653.86     50.19 o 
   2  10  16       50.17       25.43      8.16 o 
   3  10  16       43.76       27.49     11.78 o 
   4  10  16      779.52      817.39     30.39 o 
   5  10  16      658.84      601.23     27.88 o 
   6  10  16       15.44       22.60     10.49 o 
   7  10  16       39.19       28.52     12.04 o 
   8  10  16      343.51      360.44     28.63 o 
   9  10  16      200.86      211.23     23.07 o 
  -8  11  16       76.58       53.03     29.35 o 
  -7  11  16      444.09      454.23     58.99 o 
  -6  11  16       53.49       72.37     17.32 o 
  -5  11  16       46.34       52.83     15.59 o 
  -4  11  16       54.20       35.17     13.11 o 
  -3  11  16      281.95      283.85     24.18 o 
  -2  11  16      100.91       75.60     14.94 o 
  -1  11  16      281.13      307.14     67.52 o 
   0  11  16      170.89      130.77     25.60 o 
   1  11  16      280.87      259.48     22.59 o 
   2  11  16       92.62       87.14     16.63 o 
   3  11  16      275.60      294.29     19.49 o 
   4  11  16       54.49       31.68     17.22 o 
   5  11  16       49.09       64.69     13.80 o 
   6  11  16       51.38       60.98     13.79 o 
   7  11  16      447.77      492.36     30.06 o 
   8  11  16       78.88       67.49     15.91 o 
  -7  12  16      501.30      543.29     56.10 o 
  -6  12  16       13.59       49.07     26.23 o 
  -5  12  16        9.32       30.84     13.75 o 
  -4  12  16       25.89       17.53     12.42 o 
  -3  12  16      135.80      150.74     20.07 o 
  -2  12  16        4.52       -3.85      8.48 o 
  -1  12  16       21.53       25.86     15.82 o 
   0  12  16      476.37      417.09     40.80 o 
   1  12  16       24.85       38.35     18.99 o 
   2  12  16        4.72       16.70     16.34 o 
   3  12  16      137.42      148.56     21.82 o 
   4  12  16       26.58       21.85     14.05 o 
   5  12  16        7.54       29.74     11.63 o 
   6  12  16       13.84       15.14     11.28 o 
   7  12  16      497.62      448.45     29.75 o 
  -6  13  16       46.10       28.41     24.30 o 
  -5  13  16      152.70      112.22     21.01 o 
  -4  13  16       96.34      119.23     20.29 o 
  -3  13  16      976.70     1043.21     54.28 o 
  -2  13  16       29.87       19.88     12.04 o 
  -1  13  16      282.66      307.66     37.47 o 
   0  13  16      104.45       96.32     25.08 o 
   1  13  16      276.06      341.85     40.17 o 
   2  13  16       31.76       35.65     19.67 o 
   3  13  16      964.65      982.71     65.26 o 
   4  13  16       92.70       82.80     23.78 o 
   5  13  16      157.78      160.89     54.77 o 
   6  13  16       42.90       36.64     16.71 o 
  -5  14  16       40.87        1.72     23.11 o 
  -4  14  16       93.63       67.30     17.74 o 
  -3  14  16       51.87       54.55     15.64 o 
  -2  14  16       65.59       60.89     22.27 o 
  -1  14  16       13.44       43.35     20.14 o 
   0  14  16      195.55      322.85     40.80 o 
   1  14  16       12.06       55.79     22.12 o 
   2  14  16       66.38       69.94     24.93 o 
   3  14  16       49.79       69.06     25.66 o 
   4  14  16       92.86      124.79     31.07 o 
   5  14  16       43.37       39.81     23.37 o 
  -3  15  16      362.40      416.78     46.26 o 
  -2  15  16      114.23      123.23     28.83 o 
  -1  15  16      180.56      233.76     37.26 o 
   0  15  16       15.94       33.72     18.99 o 
   1  15  16      183.52      213.31     36.74 o 
   2  15  16      113.00      148.57     32.78 o 
   3  15  16      354.40      351.79     45.90 o 
   1   0  17       66.14       70.63      5.55 o 
   2   0  17       47.13       53.93      4.67 o 
   3   0  17       21.13       25.31      3.89 o 
   4   0  17        2.92       13.37      4.03 o 
   5   0  17        6.72       14.27      4.73 o 
   6   0  17      286.44      319.46     31.82 o 
   7   0  17       48.52       86.69     15.34 o 
   8   0  17      199.91      191.92     34.37 o 
   9   0  17      253.70      299.50     28.39 o 
  10   0  17       95.29      105.38     20.78 o 
  11   0  17        4.78        7.03     13.28 o 
  12   0  17       79.18       78.52     21.27 o 
 -12   1  17       10.03        7.23     21.18 o 
 -11   1  17      194.64      196.34     48.34 o 
 -10   1  17      248.19      293.30     29.88 o 
  -9   1  17       43.02       57.80     16.00 o 
  -8   1  17     1176.94     1109.57     77.69 o 
  -7   1  17     1103.34     1143.24     44.36 o 
  -6   1  17     1181.93     1110.65     69.81 o 
  -5   1  17      504.80      492.63     20.65 o 
  -4   1  17     1782.21     1723.12     40.45 o 
  -3   1  17      163.43      158.32      8.82 o 
  -2   1  17     7399.49     7082.97     80.89 o 
  -1   1  17      101.54       61.96      6.05 o 
   0   1  17      349.91      362.35     10.68 o 
   1   1  17       97.08       66.53      4.96 o 
   2   1  17     7423.98     7095.93     66.97 o 
   3   1  17      154.11      144.55      8.10 o 
   4   1  17     1781.78     1860.50     29.17 o 
   5   1  17      505.99      518.14     16.52 o 
   6   1  17     1190.88     1113.08     29.89 o 
   7   1  17     1114.26     1172.91     34.52 o 
   8   1  17     1168.56     1039.02     45.25 o 
   9   1  17       42.70       32.52     21.80 o 
  10   1  17      250.39      293.46     30.28 o 
  11   1  17      201.68      189.47     27.76 o 
  12   1  17        8.00       16.76     21.80 o 
 -11   2  17       31.48       91.61     21.32 o 
 -10   2  17       12.82        2.80     12.58 o 
  -9   2  17      108.39      112.09     22.72 o 
  -8   2  17      128.23      130.08     22.92 o 
  -7   2  17      898.98      859.78     38.10 o 
  -6   2  17     1633.25     1517.97     48.99 o 
  -5   2  17      421.12      430.02     16.75 o 
  -4   2  17     1113.65     1045.23     31.15 o 
  -3   2  17       59.54       82.44     10.70 o 
  -2   2  17      481.69      527.00     16.26 o 
  -1   2  17       12.16       14.08      4.09 o 
   0   2  17       51.13       59.83      4.76 o 
   1   2  17       11.67       18.13      3.13 o 
   2   2  17      485.81      540.82     14.78 o 
   3   2  17       60.01       87.02      6.53 o 
   4   2  17     1118.40     1044.18     20.22 o 
   5   2  17      419.12      413.21     15.60 o 
   6   2  17     1627.63     1609.22     53.99 o 
   7   2  17      895.14      818.18     23.58 o 
   8   2  17      125.28      114.42     17.46 o 
   9   2  17      110.20       83.11     17.58 o 
  10   2  17       12.51       19.88     13.46 o 
  11   2  17       31.16       52.52     18.00 o 
 -11   3  17       77.06      116.19     57.50 o 
 -10   3  17      149.08      152.86     45.74 o 
  -9   3  17       57.27       39.64     19.75 o 
  -8   3  17       83.05       84.73     16.83 o 
  -7   3  17      113.35      115.19     17.35 o 
  -6   3  17     1445.05     1477.75     48.20 o 
  -5   3  17      250.25      254.17     12.70 o 
  -4   3  17       66.82       63.72     10.93 o 
  -3   3  17      878.13      767.11     42.00 o 
  -2   3  17     3252.92     3256.77     40.59 o 
  -1   3  17      294.08      287.12      9.11 o 
   0   3  17      173.77      178.07      8.85 o 
   1   3  17      269.81      269.23      8.60 o 
   2   3  17     3227.67     3113.49     36.38 o 
   3   3  17      885.11      809.54     18.03 o 
   4   3  17       61.02       57.90      6.19 o 
   5   3  17      244.00      259.81     14.59 o 
   6   3  17     1445.61     1404.80     31.44 o 
   7   3  17      127.54      127.61     11.60 o 
   8   3  17       74.89       50.48     10.83 o 
   9   3  17       57.90       72.55     17.26 o 
  10   3  17      147.10      152.06     24.93 o 
  11   3  17       71.75       94.90     27.11 o 
 -11   4  17       14.28        5.06     13.24 o 
 -10   4  17        4.14        9.08     11.95 o 
  -9   4  17       20.49       22.11     12.75 o 
  -8   4  17       50.54       43.71     19.93 o 
  -7   4  17       54.13       51.21     12.72 o 
  -6   4  17      427.22      401.60     25.34 o 
  -5   4  17      328.54      260.98     65.18 o 
  -4   4  17      462.42      421.36     33.36 o 
  -3   4  17      211.86      251.35     25.50 o 
  -2   4  17      571.53      549.06     44.36 o 
  -1   4  17       39.50       32.88      4.83 o 
   0   4  17     1405.00     1281.51     41.06 o 
   1   4  17       41.20       42.30      4.69 o 
   2   4  17      569.72      556.69     13.85 o 
   3   4  17      204.55      212.04     10.41 o 
   4   4  17      463.17      443.01     12.95 o 
   5   4  17      338.77      310.71     18.12 o 
   6   4  17      431.74      389.02     21.80 o 
   7   4  17       54.92       58.52     18.40 o 
   8   4  17       50.67       59.00     11.65 o 
   9   4  17       23.12       31.46     13.99 o 
  10   4  17        3.89       -5.65     10.91 o 
  11   4  17       14.27        2.38     13.89 o 
 -11   5  17      105.47      140.13     24.16 o 
 -10   5  17      433.74      407.42     40.67 o 
  -9   5  17       10.46        1.77     13.27 o 
  -8   5  17       14.47       14.84     11.15 o 
  -7   5  17      172.75      125.59     45.79 o 
  -6   5  17      418.09      397.84     38.40 o 
  -5   5  17       82.83       98.49     24.82 o 
  -4   5  17      433.65      509.10     36.84 o 
  -3   5  17     1314.33     1299.37     57.04 o 
  -2   5  17     2454.68     2418.92     57.96 o 
  -1   5  17       73.41       77.60      8.02 o 
   0   5  17       96.00      100.67      7.29 o 
   1   5  17       84.48       92.66     12.09 o 
   2   5  17     2443.43     2367.10     33.40 o 
   3   5  17     1314.97     1266.27     22.47 o 
   4   5  17      438.30      424.22     17.01 o 
   5   5  17       79.30       76.43     10.67 o 
   6   5  17      443.29      400.00     28.39 o 
   7   5  17      162.09      139.03     15.46 o 
   8   5  17       10.65       15.95      9.08 o 
   9   5  17       10.27        2.08      9.09 o 
  10   5  17      431.46      407.76     35.95 o 
  11   5  17      102.89       61.39     18.68 o 
 -11   6  17       28.82       21.12     15.05 o 
 -10   6  17      156.51      112.99     22.02 o 
  -9   6  17       80.49       86.53     15.32 o 
  -8   6  17       38.11       24.31     12.15 o 
  -7   6  17      284.77      255.14     23.98 o 
  -6   6  17      211.02      247.27     22.24 o 
  -5   6  17      554.02      515.50     39.91 o 
  -4   6  17      347.34      356.57     31.54 o 
  -3   6  17      189.93      154.82     22.79 o 
  -2   6  17      685.41      714.32     29.15 o 
  -1   6  17      431.77      396.11     16.03 o 
   0   6  17     1454.06     1500.49     32.16 o 
   1   6  17      434.33      406.87     12.24 o 
   2   6  17      692.83      672.17     16.18 o 
   3   6  17      191.66      162.53     11.66 o 
   4   6  17      364.28      407.95     17.40 o 
   5   6  17      546.25      487.12     26.45 o 
   6   6  17      218.94      256.46     18.82 o 
   7   6  17      287.95      285.62     20.71 o 
   8   6  17       38.56       49.98     11.92 o 
   9   6  17       84.78      101.51     15.70 o 
  10   6  17      154.91      116.67     22.69 o 
  11   6  17       28.01       21.85     15.41 o 
 -10   7  17       82.20       95.31     20.75 o 
  -9   7  17        0.78        0.23      9.64 o 
  -8   7  17      102.19       87.43     14.65 o 
  -7   7  17      858.44      838.40     44.72 o 
  -6   7  17      610.52      610.72     32.25 o 
  -5   7  17      597.75      646.38     44.86 o 
  -4   7  17      527.34      525.34     38.93 o 
  -3   7  17      247.96      222.37     18.91 o 
  -2   7  17      464.35      431.37     23.80 o 
  -1   7  17     1000.65     1005.42     23.11 o 
   0   7  17      392.33      381.77     14.39 o 
   1   7  17     1016.73      985.87     19.96 o 
   2   7  17      446.50      436.24     16.59 o 
   3   7  17      258.93      248.87     14.41 o 
   4   7  17      508.93      491.89     23.39 o 
   5   7  17      587.73      570.86     24.78 o 
   6   7  17      601.57      570.61     26.36 o 
   7   7  17      849.36      927.27     34.10 o 
   8   7  17       99.11       85.32     14.55 o 
   9   7  17        0.81       -1.62      9.24 o 
  10   7  17       79.99       75.46     18.12 o 
 -10   8  17      510.36      567.66     40.24 o 
  -9   8  17      392.05      374.17     32.61 o 
  -8   8  17      130.27      152.46     22.69 o 
  -7   8  17       21.63       22.95     10.04 o 
  -6   8  17      431.65      401.03     22.85 o 
  -5   8  17     1435.31     1367.72     74.08 o 
  -4   8  17      485.97      525.92     28.71 o 
  -3   8  17      631.86      616.56     24.06 o 
  -2   8  17      746.25      729.70     39.64 o 
  -1   8  17      443.73      480.25     20.34 o 
   0   8  17      735.36      755.63     20.93 o 
   1   8  17      431.90      430.57     16.03 o 
   2   8  17      745.76      767.84     22.62 o 
   3   8  17      639.56      616.98     23.92 o 
   4   8  17      491.78      559.05     39.27 o 
   5   8  17     1426.91     1413.74     40.18 o 
   6   8  17      427.17      438.41     24.03 o 
   7   8  17       20.79       29.70     11.07 o 
   8   8  17      127.80      176.68     19.44 o 
   9   8  17      393.25      403.79     27.51 o 
  10   8  17      513.75      515.29     31.97 o 
  -9   9  17       22.12        2.66     12.25 o 
  -8   9  17       45.56       38.68     12.60 o 
  -7   9  17       64.62       70.48     13.37 o 
  -6   9  17       44.37       42.63     14.05 o 
  -5   9  17      188.78      195.46     21.70 o 
  -4   9  17      734.33      617.42     31.89 o 
  -3   9  17      200.36      187.58     23.62 o 
  -2   9  17      202.49      225.86     15.98 o 
  -1   9  17      272.82      271.60     16.71 o 
   0   9  17      305.10      313.13     14.83 o 
   1   9  17      274.54      235.86     49.54 o 
   2   9  17      180.02      205.34     15.00 o 
   3   9  17      210.45      194.02     25.45 o 
   4   9  17      720.20      639.20     26.44 o 
   5   9  17      186.67      210.41     18.51 o 
   6   9  17       43.69       46.27     12.23 o 
   7   9  17       61.51       75.85     14.62 o 
   8   9  17       46.20       35.52     12.94 o 
   9   9  17       22.16        1.26     10.73 o 
  -9  10  17      321.19      358.03     48.60 o 
  -8  10  17       70.51       50.50     17.10 o 
  -7  10  17       74.59       54.43     20.67 o 
  -6  10  17      176.45      208.37     23.88 o 
  -5  10  17       83.21      100.74     17.85 o 
  -4  10  17        6.19        7.65      9.85 o 
  -3  10  17      573.71      450.68     30.23 o 
  -2  10  17      142.98      160.34     18.10 o 
  -1  10  17       22.95       18.99     10.40 o 
   0  10  17     1122.79     1209.18     61.72 o 
   1  10  17       27.10       13.09     10.38 o 
   2  10  17      141.00      183.19     20.16 o 
   3  10  17      581.58      557.02     24.02 o 
   4  10  17        9.57       19.48      9.26 o 
   5  10  17       80.24       94.75     14.77 o 
   6  10  17      181.23      190.72     19.48 o 
   7  10  17       76.76       56.74     14.04 o 
   8  10  17       67.18       43.17     12.99 o 
   9  10  17      323.51      338.65     33.37 o 
  -8  11  17       15.72        5.41     22.27 o 
  -7  11  17      236.53      198.87     25.55 o 
  -6  11  17      454.22      454.40     33.30 o 
  -5  11  17      592.48      592.22     34.57 o 
  -4  11  17       26.30       16.57     11.06 o 
  -3  11  17      123.84      100.82     17.21 o 
  -2  11  17      514.64      500.37     29.01 o 
  -1  11  17       58.92       94.46     34.81 o 
   0  11  17      119.01      141.75     26.18 o 
   1  11  17       61.46       60.21     14.36 o 
   2  11  17      510.04      540.79     31.27 o 
   3  11  17      128.21      120.48     19.22 o 
   4  11  17       24.36       24.97     10.06 o 
   5  11  17      592.42      613.00     28.67 o 
   6  11  17      458.50      458.48     44.40 o 
   7  11  17      237.30      223.91     22.45 o 
   8  11  17       13.94       38.75     13.93 o 
  -7  12  17        8.09        8.01     24.46 o 
  -6  12  17        1.79       14.95     22.45 o 
  -5  12  17      200.07      279.23     40.17 o 
  -4  12  17      525.96      465.13     51.62 o 
  -3  12  17      177.64      203.06     22.36 o 
  -2  12  17       86.16      118.58     18.02 o 
  -1  12  17       95.50       94.87     23.99 o 
   0  12  17      940.82      838.66     55.32 o 
   1  12  17      102.01      115.63     26.23 o 
   2  12  17       81.14      100.94     18.30 o 
   3  12  17      184.10      184.98     32.16 o 
   4  12  17      520.12      491.63     34.43 o 
   5  12  17      204.67      245.13     21.90 o 
   6  12  17        0.93       -9.07      9.07 o 
   7  12  17        8.24       30.15     13.04 o 
  -6  13  17       29.19       18.68     24.93 o 
  -5  13  17       46.87       28.52     25.60 o 
  -4  13  17       61.96       35.81     14.25 o 
  -3  13  17       82.59       93.21     30.05 o 
  -2  13  17       68.50       90.17     17.75 o 
  -1  13  17        9.16       23.00     16.13 o 
   0  13  17        2.41        0.68     12.80 o 
   1  13  17        9.33       18.11     16.76 o 
   2  13  17       69.75       98.25     27.68 o 
   3  13  17       81.69      104.03     27.06 o 
   4  13  17       63.39       79.41     19.46 o 
   5  13  17       46.58       50.01     21.21 o 
   6  13  17       28.82       32.14     17.15 o 
  -5  14  17      139.00      163.35     37.16 o 
  -4  14  17       66.50       66.53     37.44 o 
  -3  14  17        8.66       -1.08     11.90 o 
  -2  14  17      286.99      258.74     37.73 o 
  -1  14  17      662.73      678.12     53.76 o 
   0  14  17      779.21      782.15     57.76 o 
   1  14  17      652.48      662.62     53.86 o 
   2  14  17      294.07      284.29     40.59 o 
   3  14  17        6.59       -5.00     18.37 o 
   4  14  17       75.40       69.21     28.52 o 
   5  14  17      130.09      136.97     33.41 o 
  -3  15  17       85.73       53.65     21.80 o 
  -2  15  17      148.34      143.21     31.38 o 
  -1  15  17      105.19      144.20     32.78 o 
   0  15  17        4.23        6.45     17.12 o 
   1  15  17      105.97      122.34     30.86 o 
   2  15  17      148.89      162.31     34.55 o 
   3  15  17       83.71      117.71     31.54 o 
   0   0  18       56.40       23.12      6.60 o 
   1   0  18     1022.53     1204.12     20.91 o 
   2   0  18      254.01      357.17     11.17 o 
   3   0  18      217.00      209.12     16.89 o 
   4   0  18     8025.20     8251.30     84.53 o 
   5   0  18      196.92      166.95     12.60 o 
   6   0  18     2003.79     2043.69     45.15 o 
   7   0  18      433.47      457.43     29.16 o 
   8   0  18      331.23      320.42     27.67 o 
   9   0  18       14.11       22.55     12.29 o 
  10   0  18     1339.25     1239.34     54.80 o 
  11   0  18       66.25       76.74     19.52 o 
 -11   1  18      232.06      229.22     29.30 o 
 -10   1  18        9.72        4.36     12.68 o 
  -9   1  18      217.60      199.23     24.34 o 
  -8   1  18      152.68      156.52     21.12 o 
  -7   1  18       30.19       41.79     12.16 o 
  -6   1  18      984.58     1052.31     46.81 o 
  -5   1  18      157.30      153.61     14.23 o 
  -4   1  18      140.33      164.99      7.83 o 
  -3   1  18       14.17       29.41      4.19 o 
  -2   1  18      258.16      312.64     11.15 o 
  -1   1  18      116.69      114.38      7.59 o 
   0   1  18       66.45       60.39      5.46 o 
   1   1  18      116.68      125.42      6.37 o 
   2   1  18      254.11      281.08     17.78 o 
   3   1  18       14.58       18.86      4.13 o 
   4   1  18      144.93      153.92     10.95 o 
   5   1  18      159.08      175.34     10.72 o 
   6   1  18      987.98     1123.56     25.82 o 
   7   1  18       29.19       35.16      9.69 o 
   8   1  18      151.85      167.26     21.95 o 
   9   1  18      219.97      221.44     26.02 o 
  10   1  18       10.06        5.34     11.55 o 
  11   1  18      235.74      231.09     29.42 o 
 -11   2  18       16.81       14.14     16.55 o 
 -10   2  18       40.95       37.37     19.15 o 
  -9   2  18      110.15      112.81     39.99 o 
  -8   2  18      968.00      926.02     42.07 o 
  -7   2  18      129.21      143.41     18.87 o 
  -6   2  18     2877.55     2776.33     70.28 o 
  -5   2  18      372.31      351.22     20.05 o 
  -4   2  18     1588.59     1516.69     49.90 o 
  -3   2  18      471.89      516.32     13.76 o 
  -2   2  18      540.67      536.29     16.90 o 
  -1   2  18        4.01        1.29      3.16 o 
   0   2  18     2491.45     2664.62     31.76 o 
   1   2  18        3.15        1.87      2.06 o 
   2   2  18      540.84      518.93     12.25 o 
   3   2  18      474.44      499.50     13.37 o 
   4   2  18     1625.99     1565.92     26.02 o 
   5   2  18      364.51      365.99     14.84 o 
   6   2  18     2874.92     2809.56     46.34 o 
   7   2  18      130.43      139.98     11.71 o 
   8   2  18      971.77      851.25     41.47 o 
   9   2  18      110.20       73.98     17.98 o 
  10   2  18       34.79       15.00     15.33 o 
  11   2  18       15.81        6.40     13.34 o 
 -11   3  18      105.50      102.85     21.38 o 
 -10   3  18       38.55       44.80     16.05 o 
  -9   3  18       49.78       46.20     18.66 o 
  -8   3  18      102.41       73.26     30.05 o 
  -7   3  18       24.62       20.30      9.61 o 
  -6   3  18       17.98       29.39     13.37 o 
  -5   3  18       91.84      120.13     15.82 o 
  -4   3  18      292.19      288.92     29.40 o 
  -3   3  18       63.58       63.59     15.56 o 
  -2   3  18     1333.39     1368.79     38.70 o 
  -1   3  18      155.24      173.70      7.72 o 
   0   3  18      486.39      412.57     13.25 o 
   1   3  18      156.21      175.24      7.98 o 
   2   3  18     1349.53     1379.31     23.19 o 
   3   3  18       63.97       72.95      6.35 o 
   4   3  18      284.32      278.33     16.06 o 
   5   3  18       92.74       98.50      9.99 o 
   6   3  18       16.15       23.24      7.13 o 
   7   3  18       24.63       18.12      7.61 o 
   8   3  18      105.00      111.50     28.44 o 
   9   3  18       49.83       31.03     14.60 o 
  10   3  18       39.04       34.51     29.53 o 
  11   3  18      107.36      156.46     26.74 o 
 -11   4  18       15.48       13.61     13.89 o 
 -10   4  18      119.03      118.97     21.22 o 
  -9   4  18      238.44      247.81     54.80 o 
  -8   4  18       13.53       13.89     10.97 o 
  -7   4  18      208.99      180.16     20.86 o 
  -6   4  18      881.28      858.09     36.66 o 
  -5   4  18     2611.36     2550.09    152.74 o 
  -4   4  18      138.67      141.60     22.27 o 
  -3   4  18     1287.05     1205.85     55.11 o 
  -2   4  18       83.15       84.49      7.99 o 
  -1   4  18     1017.61     1075.70     25.06 o 
   0   4  18      932.77      839.95     18.87 o 
   1   4  18      999.10     1072.32     23.69 o 
   2   4  18       84.65       78.01      6.40 o 
   3   4  18     1279.22     1239.67     28.13 o 
   4   4  18      118.14      130.38     11.73 o 
   5   4  18     2612.86     2472.68     44.14 o 
   6   4  18      868.59      845.17     30.05 o 
   7   4  18      212.78      174.73     15.87 o 
   8   4  18       15.09        9.15      8.93 o 
   9   4  18      233.62      241.13     28.18 o 
  10   4  18      124.08      119.93     22.72 o 
  11   4  18       15.26       32.73     30.08 o 
 -11   5  18       27.59       19.90     14.75 o 
 -10   5  18       40.49       28.78     14.63 o 
  -9   5  18        3.49        0.55     11.06 o 
  -8   5  18       82.83       61.91     28.52 o 
  -7   5  18      381.85      372.93     30.39 o 
  -6   5  18       99.75      118.44     17.51 o 
  -5   5  18     1254.11     1123.39     41.27 o 
  -4   5  18     1492.91     1414.43     64.68 o 
  -3   5  18      195.30      194.00     24.72 o 
  -2   5  18     1303.54     1328.63     41.38 o 
  -1   5  18     1350.04     1397.61     24.01 o 
   0   5  18      137.73      160.48      8.79 o 
   1   5  18     1345.41     1383.70     23.82 o 
   2   5  18     1319.46     1364.03     23.81 o 
   3   5  18      194.23      209.38      9.55 o 
   4   5  18     1502.79     1487.93     32.15 o 
   5   5  18     1255.17     1182.11     29.44 o 
   6   5  18       90.06      112.94     13.57 o 
   7   5  18      382.23      388.15     22.27 o 
   8   5  18       76.70       91.34     14.00 o 
   9   5  18        3.62        9.49      9.40 o 
  10   5  18       40.18       37.38     32.97 o 
  11   5  18       27.04       24.25     16.43 o 
 -10   6  18       53.87       51.81     14.79 o 
  -9   6  18       35.27       44.07     15.31 o 
  -8   6  18       84.92       88.77     17.59 o 
  -7   6  18       28.67       41.38     16.03 o 
  -6   6  18      303.19      251.99     25.16 o 
  -5   6  18     1374.77     1442.58     67.91 o 
  -4   6  18       75.83       44.13     15.77 o 
  -3   6  18     1266.63     1325.34     60.11 o 
  -2   6  18      178.49      184.26     34.01 o 
  -1   6  18       16.11       13.75      5.68 o 
   0   6  18      176.13      167.68      9.53 o 
   1   6  18       17.75       15.63      4.44 o 
   2   6  18      175.91      156.85      8.49 o 
   3   6  18     1261.73     1242.30     29.06 o 
   4   6  18       95.78      101.42     10.86 o 
   5   6  18     1368.45     1331.75     85.94 o 
   6   6  18      290.16      248.14     18.65 o 
   7   6  18       28.34       40.91     11.34 o 
   8   6  18       89.48      101.01     15.13 o 
   9   6  18       38.11       42.50     12.12 o 
  10   6  18       55.66       46.10     18.40 o 
 -10   7  18        0.61       24.42     14.34 o 
  -9   7  18       79.41       69.30     14.63 o 
  -8   7  18      589.09      504.04     28.22 o 
  -7   7  18      134.21      104.49     18.97 o 
  -6   7  18      193.81      236.03     22.70 o 
  -5   7  18        5.65       -9.37      9.37 o 
  -4   7  18     1082.20     1036.88     55.63 o 
  -3   7  18      720.49      738.26     63.02 o 
  -2   7  18     3051.63     3004.61     71.41 o 
  -1   7  18      418.84      438.30     17.97 o 
   0   7  18       25.61       39.33      6.58 o 
   1   7  18      421.43      424.18     13.26 o 
   2   7  18     3085.83     3085.60     49.01 o 
   3   7  18      714.87      726.37     22.71 o 
   4   7  18     1082.61     1018.83     31.60 o 
   5   7  18        5.98       21.48     11.22 o 
   6   7  18      186.68      202.45     18.31 o 
   7   7  18      132.70      117.76     15.61 o 
   8   7  18      580.33      574.53     29.10 o 
   9   7  18       78.57       75.67     14.86 o 
  10   7  18        0.72        4.92      9.82 o 
 -10   8  18       43.40       74.86     21.60 o 
  -9   8  18       78.17       52.53     17.75 o 
  -8   8  18      255.16      272.76     22.60 o 
  -7   8  18      113.14      125.92     16.70 o 
  -6   8  18      132.74      130.93     15.96 o 
  -5   8  18      603.65      621.31     32.75 o 
  -4   8  18      402.59      411.34     26.13 o 
  -3   8  18        5.44        5.01      6.27 o 
  -2   8  18      763.13      762.62     26.23 o 
  -1   8  18      195.71      195.95     14.50 o 
   0   8  18     2706.13     2687.91     43.88 o 
   1   8  18      199.27      226.22     15.85 o 
   2   8  18      757.68      737.74     29.29 o 
   3   8  18        5.17        8.48     10.30 o 
   4   8  18      388.92      435.47     22.13 o 
   5   8  18      614.30      575.66     25.87 o 
   6   8  18      123.35      112.65     15.55 o 
   7   8  18      109.85      119.32     17.07 o 
   8   8  18      261.70      281.84     23.26 o 
   9   8  18       75.49       80.40     15.65 o 
  10   8  18       42.10       76.88     15.92 o 
  -9   9  18       68.80       28.22     34.35 o 
  -8   9  18      639.57      650.04     33.42 o 
  -7   9  18      249.62      207.58     20.15 o 
  -6   9  18      917.71      980.99     43.29 o 
  -5   9  18       58.13       58.37     21.88 o 
  -4   9  18        1.66       -1.67      9.60 o 
  -3   9  18       99.15      107.19     12.86 o 
  -2   9  18      605.45      626.73     24.72 o 
  -1   9  18      515.33      474.14     21.25 o 
   0   9  18       15.62        6.09      6.95 o 
   1   9  18      515.48      471.91     26.32 o 
   2   9  18      609.00      643.14     36.43 o 
   3   9  18      102.19       99.92     12.85 o 
   4   9  18        2.70        0.11      8.56 o 
   5   9  18       60.43       22.18      9.80 o 
   6   9  18      921.78      945.98     87.67 o 
   7   9  18      248.57      249.21     21.93 o 
   8   9  18      634.24      687.51     40.57 o 
   9   9  18       68.22       66.01     16.04 o 
  -9  10  18        1.34       12.70     23.57 o 
  -8  10  18      102.10      101.01     20.99 o 
  -7  10  18        8.55       11.53     10.49 o 
  -6  10  18        9.32       11.57     12.46 o 
  -5  10  18      181.98      193.13     22.63 o 
  -4  10  18       47.62       35.22     12.37 o 
  -3  10  18      185.09      172.41     19.36 o 
  -2  10  18       29.80       36.02     15.22 o 
  -1  10  18       62.73       79.23     14.23 o 
   0  10  18      170.74      191.19     28.00 o 
   1  10  18       58.94       62.62     13.73 o 
   2  10  18       29.20       38.89     12.52 o 
   3  10  18      188.36      188.34     21.25 o 
   4  10  18       40.85       35.34     11.29 o 
   5  10  18      178.60      173.19     18.13 o 
   6  10  18        9.52       13.20     10.59 o 
   7  10  18        9.19       35.56     12.08 o 
   8  10  18      107.15      103.25     18.10 o 
   9  10  18        1.84        7.70     11.52 o 
  -8  11  18       90.41       96.48     33.57 o 
  -7  11  18       13.99        9.57     13.47 o 
  -6  11  18      309.03      340.74     50.61 o 
  -5  11  18       96.35      105.89     21.08 o 
  -4  11  18      174.48      145.29     20.58 o 
  -3  11  18      544.59      479.25     29.62 o 
  -2  11  18     1303.55     1204.54     44.70 o 
  -1  11  18       24.51       12.50     10.54 o 
   0  11  18        2.61        2.65     12.23 o 
   1  11  18       26.82       21.98     11.44 o 
   2  11  18     1309.81     1362.65     49.27 o 
   3  11  18      549.55      514.39     32.32 o 
   4  11  18      179.60      193.18     18.24 o 
   5  11  18       98.91      100.34     15.67 o 
   6  11  18      300.29      309.71     23.88 o 
   7  11  18       14.25       41.54     13.62 o 
   8  11  18       96.72      104.88     18.14 o 
  -7  12  18       70.63       67.68     19.41 o 
  -6  12  18      257.76      264.65     52.90 o 
  -5  12  18       26.56       13.54     15.72 o 
  -4  12  18       54.76       55.53     16.23 o 
  -3  12  18       75.56      102.64     17.99 o 
  -2  12  18      109.66       99.96     17.61 o 
  -1  12  18      362.14      360.01     39.65 o 
   0  12  18       15.79        7.13     14.10 o 
   1  12  18      362.66      347.15     39.81 o 
   2  12  18      107.72      115.92     19.28 o 
   3  12  18       78.40       70.13     17.43 o 
   4  12  18       55.61       67.34     18.34 o 
   5  12  18       24.58       19.42     11.39 o 
   6  12  18      258.31      304.07     24.75 o 
   7  12  18       72.17       55.11     16.29 o 
  -6  13  18      165.98      234.44     42.10 o 
  -5  13  18       64.65       91.12     23.11 o 
  -4  13  18      185.53      219.24     55.94 o 
  -3  13  18       23.75       38.79     19.12 o 
  -2  13  18      745.75      708.83     53.55 o 
  -1  13  18       45.61       57.97     21.75 o 
   0  13  18        0.67       14.68     14.78 o 
   1  13  18       48.21       83.89     24.56 o 
   2  13  18      740.13      754.41     57.19 o 
   3  13  18       26.26       12.18     19.12 o 
   4  13  18      188.06      201.96     26.60 o 
   5  13  18       61.23      141.07     24.16 o 
   6  13  18      166.05      223.65     29.67 o 
  -5  14  18       13.34        9.37     24.56 o 
  -4  14  18       50.00       40.85     16.99 o 
  -3  14  18       52.04       47.58     15.94 o 
  -2  14  18      190.38      181.72     33.51 o 
  -1  14  18      142.84      176.62     32.99 o 
   0  14  18      470.61      473.61     48.50 o 
   1  14  18      138.71      164.39     32.68 o 
   2  14  18      188.78      154.30     33.41 o 
   3  14  18       50.77       81.96     26.90 o 
   4  14  18       50.31       23.37     20.56 o 
   5  14  18       13.73       -4.27     19.98 o 
  -3  15  18       83.03       60.94     24.41 o 
  -2  15  18      218.24      208.94     36.64 o 
  -1  15  18       39.35       48.92     21.49 o 
   0  15  18        5.13        7.13     17.69 o 
   1  15  18       37.04       46.21     22.38 o 
   2  15  18      224.76      298.18     42.98 o 
   3  15  18       80.74      103.82     30.23 o 
   1   0  19       95.54      123.35      7.14 o 
   2   0  19      454.22      437.88     11.25 o 
   3   0  19       54.16       71.28      6.65 o 
   4   0  19       30.82       69.43      6.30 o 
   5   0  19       23.91       48.82      6.51 o 
   6   0  19       64.53       74.40     10.31 o 
   7   0  19       21.67       13.35     10.46 o 
   8   0  19       26.34       19.38     11.85 o 
   9   0  19       67.55       60.52     16.22 o 
  10   0  19       10.01       54.03     15.79 o 
  11   0  19        0.34       17.18     15.13 o 
 -11   1  19       67.12      103.82     22.15 o 
 -10   1  19       12.13        9.07     13.02 o 
  -9   1  19      323.84      307.42     29.08 o 
  -8   1  19      833.52      868.00     80.48 o 
  -7   1  19     1241.26     1195.14     46.44 o 
  -6   1  19     3112.21     2978.27     56.06 o 
  -5   1  19        6.44        2.41      9.71 o 
  -4   1  19       61.57       76.23      7.84 o 
  -3   1  19     2339.12     2283.84     31.91 o 
  -2   1  19     9214.05     9653.77     96.97 o 
  -1   1  19     2611.99     2590.04     39.14 o 
   0   1  19       46.36       55.61      6.86 o 
   1   1  19     2587.00     2609.28     31.84 o 
   2   1  19     9214.32     9583.94    114.85 o 
   3   1  19     2299.15     2282.12     32.32 o 
   4   1  19       60.38       80.38      9.26 o 
   5   1  19        5.02       13.52      5.23 o 
   6   1  19     3107.91     2874.88     71.90 o 
   7   1  19     1231.03     1159.79     35.03 o 
   8   1  19      831.44      802.94     45.79 o 
   9   1  19      326.97      346.33     31.33 o 
  10   1  19       12.86       12.34     12.37 o 
  11   1  19       66.61       81.15     34.68 o 
 -11   2  19       11.32        3.47     13.22 o 
 -10   2  19       55.71       33.43     24.64 o 
  -9   2  19      243.84      245.49     87.56 o 
  -8   2  19      330.00      377.46     62.45 o 
  -7   2  19       80.45       92.34     16.30 o 
  -6   2  19       19.72       52.06     19.33 o 
  -5   2  19       56.85       97.71     14.01 o 
  -4   2  19     1376.49     1400.82     34.09 o 
  -3   2  19        4.60       11.54      4.30 o 
  -2   2  19      623.99      685.71     19.74 o 
  -1   2  19     1434.42     1488.67     27.38 o 
   0   2  19      773.59      879.20     17.34 o 
   1   2  19     1425.49     1450.54     24.22 o 
   2   2  19      619.26      670.66     15.49 o 
   3   2  19        3.74       11.83      4.08 o 
   4   2  19     1371.45     1399.88     30.84 o 
   5   2  19       55.84       69.77     10.48 o 
   6   2  19       18.81       61.99      8.63 o 
   7   2  19       79.98       70.20     11.93 o 
   8   2  19      333.47      366.29     30.64 o 
   9   2  19      242.86      236.04     53.68 o 
  10   2  19       56.82       56.48     17.57 o 
  11   2  19       11.02        4.66     13.59 o 
 -11   3  19      815.28      839.69     47.36 o 
 -10   3  19       50.78       37.55     22.92 o 
  -9   3  19      111.61      138.59     21.95 o 
  -8   3  19       35.15       43.78     13.73 o 
  -7   3  19     3116.17     3029.82     78.36 o 
  -6   3  19       16.80       25.21      9.80 o 
  -5   3  19      526.11      548.20     45.87 o 
  -4   3  19      268.69      282.63     29.61 o 
  -3   3  19      820.45      809.37     45.17 o 
  -2   3  19      767.73      770.54     22.38 o 
  -1   3  19     2124.32     2181.70     33.02 o 
   0   3  19      511.96      526.79     13.32 o 
   1   3  19     2116.61     2133.37     30.80 o 
   2   3  19      768.02      788.43     17.85 o 
   3   3  19      850.02      879.46     24.51 o 
   4   3  19      266.80      283.96     11.35 o 
   5   3  19      519.90      540.34     18.70 o 
   6   3  19       19.62       33.41      7.76 o 
   7   3  19     3127.53     2974.56     51.54 o 
   8   3  19       34.84       33.09     12.83 o 
   9   3  19      111.46       56.12     16.21 o 
  10   3  19       49.26       42.58     16.24 o 
  11   3  19      815.13      853.71     49.55 o 
 -11   4  19       30.28       45.36     17.75 o 
 -10   4  19       55.42       22.38     13.85 o 
  -9   4  19      278.18      262.83     45.92 o 
  -8   4  19       65.76       61.11     15.60 o 
  -7   4  19      266.45      262.27     24.52 o 
  -6   4  19       95.47       79.20     14.81 o 
  -5   4  19      941.70     1029.36     60.55 o 
  -4   4  19     1589.99     1551.45     67.96 o 
  -3   4  19      746.94      725.11     42.67 o 
  -2   4  19      209.30      162.60     10.66 o 
  -1   4  19     1356.01     1353.09     24.30 o 
   0   4  19      632.37      689.96     20.10 o 
   1   4  19     1361.20     1406.45     23.83 o 
   2   4  19      206.00      177.77      8.78 o 
   3   4  19      740.32      745.22     17.26 o 
   4   4  19     1589.03     1551.07     32.34 o 
   5   4  19      947.00      970.80     28.14 o 
   6   4  19       96.54       87.57     10.44 o 
   7   4  19      262.50      248.16     25.11 o 
   8   4  19       66.59       55.72     11.73 o 
   9   4  19      282.72      289.96     30.10 o 
  10   4  19       56.73       89.78     20.50 o 
  11   4  19       31.66       24.09     22.35 o 
 -11   5  19       76.30       72.48     23.24 o 
 -10   5  19      307.80      334.44     31.79 o 
  -9   5  19      209.49      214.21     36.97 o 
  -8   5  19      234.79      282.21     33.20 o 
  -7   5  19      670.83      750.68     41.14 o 
  -6   5  19        2.55        4.34      8.06 o 
  -5   5  19      464.64      418.26     25.83 o 
  -4   5  19       81.31       94.71     20.76 o 
  -3   5  19     3868.04     3872.45    114.69 o 
  -2   5  19      374.59      397.75     52.40 o 
  -1   5  19     1356.09     1481.09     32.98 o 
   0   5  19       28.44       26.76      5.21 o 
   1   5  19     1400.42     1480.12     25.24 o 
   2   5  19      370.22      346.69     11.74 o 
   3   5  19     3849.77     3680.34     55.30 o 
   4   5  19       80.24       78.06      9.47 o 
   5   5  19      461.66      477.92     20.24 o 
   6   5  19        3.51       16.85      8.29 o 
   7   5  19      663.13      695.75     41.02 o 
   8   5  19      234.77      244.48     19.83 o 
   9   5  19      210.27      210.99     31.09 o 
  10   5  19      309.05      263.10     31.21 o 
  11   5  19       70.03       54.77     18.88 o 
 -10   6  19        2.40       23.87     11.77 o 
  -9   6  19       33.99       32.55     15.00 o 
  -8   6  19       93.58       84.95     26.85 o 
  -7   6  19       12.13       14.14     10.39 o 
  -6   6  19      413.86      408.40     28.45 o 
  -5   6  19      203.17      192.13     28.26 o 
  -4   6  19      368.94      402.78     34.45 o 
  -3   6  19      134.16      163.46     24.56 o 
  -2   6  19      619.32      614.05     36.87 o 
  -1   6  19       46.57       48.03      7.76 o 
   0   6  19     2727.26     2856.26     42.57 o 
   1   6  19       37.32       57.23      7.86 o 
   2   6  19      609.86      645.74     19.67 o 
   3   6  19      140.71      178.41     12.53 o 
   4   6  19      364.58      355.09     24.91 o 
   5   6  19      183.40      180.52     19.25 o 
   6   6  19      410.64      420.40     22.81 o 
   7   6  19       12.59       -2.10      8.36 o 
   8   6  19       90.05       98.63     15.12 o 
   9   6  19       35.15       51.81     13.12 o 
  10   6  19        2.44       41.73     16.77 o 
 -10   7  19       36.67       22.01     19.64 o 
  -9   7  19       16.30       10.02     10.87 o 
  -8   7  19      279.04      318.13     23.65 o 
  -7   7  19     1316.78     1232.81     81.55 o 
  -6   7  19      581.45      521.38     30.76 o 
  -5   7  19       77.76      125.57     24.98 o 
  -4   7  19      350.38      342.05     34.19 o 
  -3   7  19     4491.32     4282.08     92.84 o 
  -2   7  19      283.35      280.11     21.02 o 
  -1   7  19     1714.55     1585.39     48.24 o 
   0   7  19      348.38      326.20     14.01 o 
   1   7  19     1706.47     1642.27     48.96 o 
   2   7  19      286.24      277.36     14.35 o 
   3   7  19     4512.70     4251.49     71.87 o 
   4   7  19      352.55      318.98     22.45 o 
   5   7  19       75.03      125.56     26.93 o 
   6   7  19      590.88      562.24     42.07 o 
   7   7  19     1330.05     1272.69     40.67 o 
   8   7  19      279.13      254.34     26.91 o 
   9   7  19       16.09       23.97     11.92 o 
  10   7  19       37.77       19.31     15.02 o 
 -10   8  19      208.34      239.85     30.77 o 
  -9   8  19       27.08       54.58     14.19 o 
  -8   8  19      219.56      287.62     23.38 o 
  -7   8  19       11.03       30.07     10.65 o 
  -6   8  19      201.15      198.04     21.22 o 
  -5   8  19      791.75      755.46     36.26 o 
  -4   8  19     1394.79     1321.98     46.69 o 
  -3   8  19      489.70      520.43     22.80 o 
  -2   8  19      514.81      516.24     22.03 o 
  -1   8  19      435.01      472.31     20.60 o 
   0   8  19     2016.23     1882.65     35.64 o 
   1   8  19      428.70      393.25     23.53 o 
   2   8  19      520.35      518.45     21.20 o 
   3   8  19      491.78      486.07     21.60 o 
   4   8  19     1400.06     1388.75     38.45 o 
   5   8  19      785.07      742.75     29.48 o 
   6   8  19      200.37      150.85     16.62 o 
   7   8  19       10.85        0.43     13.40 o 
   8   8  19      219.81      283.34     23.49 o 
   9   8  19       30.86       49.40     14.27 o 
  10   8  19      207.33      241.79     23.78 o 
  -9   9  19        6.99       15.26     14.44 o 
  -8   9  19      290.46      278.08     23.39 o 
  -7   9  19       46.95       54.28     12.56 o 
  -6   9  19       72.08       86.78     33.85 o 
  -5   9  19      125.94      128.22     18.89 o 
  -4   9  19      331.35      307.84     24.88 o 
  -3   9  19      735.90      758.94     34.36 o 
  -2   9  19      182.82      210.46     19.49 o 
  -1   9  19       64.19       74.26     17.54 o 
   0   9  19        0.06        5.36     11.97 o 
   1   9  19       71.76       61.61     13.09 o 
   2   9  19      180.77      131.57     17.72 o 
   3   9  19      773.85      719.39     48.51 o 
   4   9  19      333.78      332.35     31.43 o 
   5   9  19      120.57      132.69     21.48 o 
   6   9  19       72.84       68.80     13.81 o 
   7   9  19       44.73       47.26     13.56 o 
   8   9  19      290.35      299.21     24.62 o 
   9   9  19        7.62        6.57     11.28 o 
  -8  10  19       39.19       32.08     15.49 o 
  -7  10  19       83.19       78.34     14.85 o 
  -6  10  19       10.50       -7.15     10.29 o 
  -5  10  19      484.43      509.47     82.40 o 
  -4  10  19      267.60      258.61     23.89 o 
  -3  10  19      356.77      394.70     27.40 o 
  -2  10  19      152.44      143.62     17.90 o 
  -1  10  19       71.02       70.44     13.41 o 
   0  10  19      161.91      157.68     26.75 o 
   1  10  19       86.41       89.54     26.07 o 
   2  10  19      148.06      144.63     18.87 o 
   3  10  19      340.36      378.85     21.59 o 
   4  10  19      269.54      273.55     20.17 o 
   5  10  19      489.22      514.95     26.57 o 
   6  10  19        9.79       18.45     10.38 o 
   7  10  19       83.35       48.71     13.55 o 
   8  10  19       37.75       29.49     12.52 o 
  -8  11  19      101.30       96.03     22.51 o 
  -7  11  19      181.76      201.32     21.38 o 
  -6  11  19      278.28      303.82     43.27 o 
  -5  11  19      123.22      115.95     20.67 o 
  -4  11  19       53.10       53.81     14.92 o 
  -3  11  19       85.44       95.48     17.48 o 
  -2  11  19      217.97      217.90     22.16 o 
  -1  11  19       86.54       79.78     23.52 o 
   0  11  19       14.17       17.54     14.15 o 
   1  11  19       88.55       54.90     19.62 o 
   2  11  19      219.40      192.07     34.29 o 
   3  11  19       85.62      113.16     22.19 o 
   4  11  19       53.86       44.95     12.89 o 
   5  11  19      124.11      126.45     16.84 o 
   6  11  19      281.49      284.47     23.48 o 
   7  11  19      176.30      200.27     21.81 o 
   8  11  19       99.48       74.09     16.57 o 
  -7  12  19      122.75      142.28     30.05 o 
  -6  12  19      250.76      260.65     35.10 o 
  -5  12  19      392.28      349.34     30.50 o 
  -4  12  19       10.74       -2.92     10.95 o 
  -3  12  19       86.98       86.78     25.94 o 
  -2  12  19      184.81      177.22     20.99 o 
  -1  12  19      250.26      235.74     34.24 o 
   0  12  19        4.41      -11.92     11.92 o 
   1  12  19      263.15      251.71     35.02 o 
   2  12  19      184.86      214.30     24.21 o 
   3  12  19       90.98       64.25     16.68 o 
   4  12  19       10.32       -5.02     11.94 o 
   5  12  19      385.23      303.91     32.51 o 
   6  12  19      255.13      251.32     22.87 o 
   7  12  19      121.90      136.39     19.96 o 
  -6  13  19       57.93       49.39     26.54 o 
  -5  13  19       42.55       66.76     18.49 o 
  -4  13  19       24.85       27.95     14.43 o 
  -3  13  19       41.22       60.93     16.95 o 
  -2  13  19       89.24       68.80     21.91 o 
  -1  13  19      237.52      239.02     36.43 o 
   0  13  19      274.93      254.37     36.43 o 
   1  13  19      238.76      284.45     38.46 o 
   2  13  19       89.13      114.75     27.95 o 
   3  13  19       39.07       58.96     17.03 o 
   4  13  19       25.79       35.08     24.51 o 
   5  13  19       42.49       43.97     17.80 o 
   6  13  19       59.14       24.63     32.03 o 
  -4  14  19      294.95      252.28     28.06 o 
  -3  14  19      243.19      287.10     40.28 o 
  -2  14  19      243.81      285.54     40.28 o 
  -1  14  19      153.13      207.64     36.12 o 
   0  14  19      550.94      573.42     50.95 o 
   1  14  19      145.69      169.28     33.62 o 
   2  14  19      236.11      263.06     39.55 o 
   3  14  19      244.46      291.84     42.36 o 
   4  14  19      289.14      263.27     41.27 o 
  -2  15  19       34.28       26.44     18.01 o 
  -1  15  19      161.03      153.83     33.57 o 
   0  15  19        2.29       20.66     18.01 o 
   1  15  19      158.65       95.23     28.00 o 
   2  15  19       35.99       18.32     19.31 o 
   0   0  20     2179.19     2219.04     63.28 o 
   1   0  20       89.33       68.09      5.97 o 
   2   0  20     2477.66     2532.44     34.68 o 
   3   0  20     4465.24     4493.79     58.61 o 
   4   0  20     1503.01     1536.61     25.78 o 
   5   0  20     2042.23     1801.27     40.81 o 
   6   0  20      889.53      897.02     37.65 o 
   7   0  20       57.54       65.80     17.33 o 
   8   0  20      415.07      433.83     31.95 o 
   9   0  20     1096.54      971.80     77.62 o 
  10   0  20      361.51      363.67     33.64 o 
  11   0  20       13.24       12.10     29.06 o 
 -11   1  20      297.97      371.80     35.67 o 
 -10   1  20      289.14      285.58     30.73 o 
  -9   1  20      180.27      197.31     25.32 o 
  -8   1  20      228.45      205.36     24.02 o 
  -7   1  20      164.21      162.68     20.24 o 
  -6   1  20       11.67        6.49      7.89 o 
  -5   1  20      330.77      340.22     16.83 o 
  -4   1  20       84.17       92.22      7.30 o 
  -3   1  20       42.62       48.74      5.27 o 
  -2   1  20      496.69      532.16     15.19 o 
  -1   1  20      439.50      520.38     15.34 o 
   0   1  20      111.13      121.31      7.30 o 
   1   1  20      446.44      519.39     12.46 o 
   2   1  20      491.42      509.50     15.32 o 
   3   1  20       44.92       64.75      7.00 o 
   4   1  20       82.90       82.64      7.03 o 
   5   1  20      334.66      326.35     14.04 o 
   6   1  20       10.94       13.38      6.87 o 
   7   1  20      162.43      171.62     17.31 o 
   8   1  20      229.92      227.74     25.25 o 
   9   1  20      181.60      203.16     45.64 o 
  10   1  20      292.35      250.47     51.49 o 
  11   1  20      295.61      238.76     30.92 o 
 -11   2  20       40.63       23.98     15.31 o 
 -10   2  20      236.96      241.97     28.64 o 
  -9   2  20      557.94      570.79     62.68 o 
  -8   2  20     1199.47     1271.26     51.19 o 
  -7   2  20       45.51       41.36     12.64 o 
  -6   2  20      818.67      753.11     50.19 o 
  -5   2  20      396.32      401.02     17.42 o 
  -4   2  20      832.51      774.85     23.78 o 
  -3   2  20      468.29      487.52     19.19 o 
  -2   2  20     1045.83      983.27     29.05 o 
  -1   2  20      379.16      400.02     15.04 o 
   0   2  20     1893.40     1737.75     26.76 o 
   1   2  20      373.00      367.73     13.14 o 
   2   2  20     1058.73      990.31     19.52 o 
   3   2  20      452.31      465.30     13.50 o 
   4   2  20      849.60      789.02     18.29 o 
   5   2  20      401.59      401.65     15.87 o 
   6   2  20      824.86      804.57     22.95 o 
   7   2  20       44.35       50.80     10.94 o 
   8   2  20     1203.16     1294.17     52.60 o 
   9   2  20      559.74      598.45     97.99 o 
  10   2  20      235.85      269.80     30.29 o 
  11   2  20       41.49       28.13     16.41 o 
 -11   3  20       21.80       51.83     18.74 o 
 -10   3  20       31.22       42.01     18.53 o 
  -9   3  20      128.74      160.45     23.19 o 
  -8   3  20       77.51      104.52     19.28 o 
  -7   3  20       90.79      144.23     52.22 o 
  -6   3  20     1500.73     1489.05     60.34 o 
  -5   3  20     1356.82     1288.46     92.92 o 
  -4   3  20       69.25       88.41     19.57 o 
  -3   3  20      115.84       95.54     19.05 o 
  -2   3  20      122.67      139.46      8.29 o 
  -1   3  20      554.85      559.79     14.95 o 
   0   3  20      576.22      547.61     16.40 o 
   1   3  20      558.53      530.35     13.96 o 
   2   3  20      127.91      123.85      7.66 o 
   3   3  20      121.00      109.37      7.74 o 
   4   3  20       71.80       47.91      6.18 o 
   5   3  20     1346.49     1245.63     29.01 o 
   6   3  20     1510.63     1481.11     32.93 o 
   7   3  20       91.51      105.73     11.57 o 
   8   3  20       78.99       68.70     22.79 o 
   9   3  20      128.58      105.65     19.90 o 
  10   3  20       31.79       49.43     17.01 o 
  11   3  20       23.26       63.75     19.29 o 
 -11   4  20      163.00      153.72     26.08 o 
 -10   4  20      346.44      376.90     33.94 o 
  -9   4  20      317.54      348.08     31.53 o 
  -8   4  20      467.25      501.45     43.17 o 
  -7   4  20      358.83      307.10     26.58 o 
  -6   4  20       15.52       28.00     10.31 o 
  -5   4  20     2184.60     2185.57     61.13 o 
  -4   4  20     2047.74     1952.88     78.68 o 
  -3   4  20     1810.43     1608.90     68.43 o 
  -2   4  20      774.22      774.22     25.45 o 
  -1   4  20     3179.90     3381.00     51.15 o 
   0   4  20     6765.46     6569.28     77.93 o 
   1   4  20     3205.64     3424.98     43.47 o 
   2   4  20      782.10      790.57     17.78 o 
   3   4  20     1827.22     1745.76     28.55 o 
   4   4  20     2023.18     1900.21     36.82 o 
   5   4  20     2170.28     2216.95     41.82 o 
   6   4  20       12.53       21.65      7.45 o 
   7   4  20      358.07      351.87     21.03 o 
   8   4  20      464.98      472.59     24.74 o 
   9   4  20      320.82      447.63     62.84 o 
  10   4  20      345.85      335.04     45.87 o 
  11   4  20      161.35      125.31     24.17 o 
 -11   5  20        1.52       -1.14     19.36 o 
 -10   5  20      176.20      161.00     37.70 o 
  -9   5  20       63.41       66.93     18.26 o 
  -8   5  20      177.97      157.14     22.23 o 
  -7   5  20      305.22      348.98     28.00 o 
  -6   5  20      653.22      622.41     59.87 o 
  -5   5  20      448.27      432.14     26.24 o 
  -4   5  20      290.16      265.50     30.81 o 
  -3   5  20     1089.60      945.14     51.36 o 
  -2   5  20     1095.99     1052.41     38.77 o 
  -1   5  20      822.20      838.23     29.25 o 
   0   5  20      132.38      107.60     12.10 o 
   1   5  20      817.56      827.11     18.56 o 
   2   5  20     1100.65     1060.07     21.36 o 
   3   5  20     1080.27     1044.91     32.52 o 
   4   5  20      291.18      298.45     15.34 o 
   5   5  20      456.92      484.93     26.57 o 
   6   5  20      662.18      630.97     27.35 o 
   7   5  20      314.88      296.32     20.50 o 
   8   5  20      179.66      188.64     21.81 o 
   9   5  20       62.80       56.15     17.36 o 
  10   5  20      173.45      119.10     23.66 o 
  11   5  20        1.87      -11.63     12.62 o 
 -10   6  20      524.01      554.21     32.03 o 
  -9   6  20       90.50       99.99     20.32 o 
  -8   6  20     1073.12     1075.54     49.15 o 
  -7   6  20       63.52       51.60     14.38 o 
  -6   6  20       62.99       49.48     13.85 o 
  -5   6  20     1519.97     1451.63     70.57 o 
  -4   6  20       60.27       60.37     18.42 o 
  -3   6  20      138.04      147.58     23.63 o 
  -2   6  20      356.81      349.78     21.93 o 
  -1   6  20     1428.95     1361.91     33.43 o 
   0   6  20     5905.60     5949.13     89.29 o 
   1   6  20     1417.18     1273.71     31.30 o 
   2   6  20      365.45      359.61     18.61 o 
   3   6  20      134.27      121.96     11.10 o 
   4   6  20       58.37       44.23      9.88 o 
   5   6  20     1532.22     1404.20     38.66 o 
   6   6  20       62.10       54.48     11.51 o 
   7   6  20       61.75       55.66     12.00 o 
   8   6  20     1064.89     1093.01     38.07 o 
   9   6  20       88.20       95.79     18.91 o 
  10   6  20      529.50      565.35     87.61 o 
 -10   7  20        3.37        2.05     13.36 o 
  -9   7  20        4.10       -2.05      9.68 o 
  -8   7  20       30.22       33.12     14.40 o 
  -7   7  20       79.98       89.21     17.65 o 
  -6   7  20       86.58       91.43     22.38 o 
  -5   7  20       33.23       38.14     15.92 o 
  -4   7  20      377.34      331.54     34.50 o 
  -3   7  20       77.96       51.31     17.07 o 
  -2   7  20      959.45      910.79     36.52 o 
  -1   7  20      121.43      155.63     17.18 o 
   0   7  20      221.46      253.92     13.11 o 
   1   7  20      109.57      116.67     18.05 o 
   2   7  20      960.08      921.43     24.83 o 
   3   7  20       76.89       45.36     17.23 o 
   4   7  20      374.33      326.40     26.42 o 
   5   7  20       34.22       38.55     10.45 o 
   6   7  20       89.17       86.46     13.19 o 
   7   7  20       87.55      122.64     15.61 o 
   8   7  20       33.85       26.01     11.46 o 
   9   7  20        3.96       11.80     10.46 o 
  10   7  20        3.66        1.62     13.47 o 
  -9   8  20      337.34      350.68     26.41 o 
  -8   8  20     1102.91     1133.48     40.89 o 
  -7   8  20      394.25      439.74     26.52 o 
  -6   8  20      183.73      155.35     17.28 o 
  -5   8  20      178.09      215.67     22.44 o 
  -4   8  20      325.80      324.07     24.65 o 
  -3   8  20      230.46      280.68     18.24 o 
  -2   8  20      429.69      380.91     19.42 o 
  -1   8  20      666.12      636.68     24.12 o 
   0   8  20    10576.77    10025.99    137.61 o 
   1   8  20      660.87      583.99     31.28 o 
   2   8  20      434.53      413.36     19.03 o 
   3   8  20      231.53      243.37     18.64 o 
   4   8  20      302.40      336.41     20.97 o 
   5   8  20      176.70      184.57     17.61 o 
   6   8  20      178.43      184.41     24.58 o 
   7   8  20      393.84      463.37     44.58 o 
   8   8  20     1092.98     1107.80     84.77 o 
   9   8  20      337.68      363.68     26.72 o 
  -9   9  20        2.71       -5.87     18.63 o 
  -8   9  20        2.22       32.21     12.39 o 
  -7   9  20      423.15      446.39     27.33 o 
  -6   9  20       64.60       47.19     14.80 o 
  -5   9  20      543.10      550.27     32.72 o 
  -4   9  20      168.32      191.68     29.51 o 
  -3   9  20      236.62      257.92     22.38 o 
  -2   9  20      260.90      263.74     50.14 o 
  -1   9  20      101.26      152.25     17.12 o 
   0   9  20      322.64      307.81     32.89 o 
   1   9  20      104.12      114.65     16.42 o 
   2   9  20      260.80      224.10     21.39 o 
   3   9  20      221.78      224.48     17.11 o 
   4   9  20      163.94      145.86     19.65 o 
   5   9  20      549.89      521.89     26.51 o 
   6   9  20       62.15       44.47     12.20 o 
   7   9  20      427.24      477.08     28.61 o 
   8   9  20        2.93       14.29     11.77 o 
   9   9  20        2.61       -2.76     10.20 o 
  -8  10  20      156.97      150.14     27.61 o 
  -7  10  20       54.54       38.95     14.73 o 
  -6  10  20       55.58       72.52     17.82 o 
  -5  10  20      471.31      458.71     32.27 o 
  -4  10  20      330.59      351.32     27.16 o 
  -3  10  20      130.25      120.73     18.41 o 
  -2  10  20       27.59        2.87     13.04 o 
  -1  10  20       29.28       24.13     10.69 o 
   0  10  20      733.90      706.22     48.29 o 
   1  10  20       32.00       30.19     11.12 o 
   2  10  20       26.61       28.39     11.94 o 
   3  10  20      128.51      137.48     19.81 o 
   4  10  20      333.84      307.05     21.01 o 
   5  10  20      477.83      451.66     30.90 o 
   6  10  20       60.19       69.68     14.21 o 
   7  10  20       53.47       45.67     13.65 o 
   8  10  20      159.48      155.94     20.61 o 
  -8  11  20      110.63       80.50     20.45 o 
  -7  11  20      118.35       88.46     20.69 o 
  -6  11  20       73.58       92.06     20.00 o 
  -5  11  20       76.84       49.77     15.94 o 
  -4  11  20       99.05      101.49     18.83 o 
  -3  11  20      220.60      213.69     24.41 o 
  -2  11  20     1208.52     1261.98     46.16 o 
  -1  11  20      252.24      223.82     32.99 o 
   0  11  20       62.36       46.21     18.68 o 
   1  11  20      238.30      249.06     33.98 o 
   2  11  20     1206.00     1192.19     73.53 o 
   3  11  20      221.84      271.96     64.19 o 
   4  11  20       95.94       75.58     18.41 o 
   5  11  20       76.56       65.43     14.12 o 
   6  11  20       78.02       77.54     15.28 o 
   7  11  20      119.26       92.72     19.70 o 
   8  11  20      112.69       77.43     17.07 o 
  -7  12  20       22.30       15.72     14.99 o 
  -6  12  20       22.93       21.68     28.26 o 
  -5  12  20       91.37       53.97     16.90 o 
  -4  12  20       43.24       57.64     17.16 o 
  -3  12  20       45.59       54.54     16.29 o 
  -2  12  20      310.47      310.69     27.24 o 
  -1  12  20       91.01       73.01     23.00 o 
   0  12  20       12.42       30.91     18.47 o 
   1  12  20       89.99       96.17     25.19 o 
   2  12  20      314.43      246.29     31.98 o 
   3  12  20       45.27       39.60     15.52 o 
   4  12  20       40.82       47.30     16.44 o 
   5  12  20       89.93       45.47     17.20 o 
   6  12  20       22.15       12.95     11.78 o 
   7  12  20       22.82       20.55     12.83 o 
  -6  13  20      257.92      259.11     29.91 o 
  -5  13  20        9.66        0.86     12.99 o 
  -4  13  20       78.42       74.35     18.46 o 
  -3  13  20      123.55       90.81     18.72 o 
  -2  13  20      472.36      537.15     48.29 o 
  -1  13  20        9.28       26.64     17.64 o 
   0  13  20       69.72       61.87     22.95 o 
   1  13  20       11.87       21.39     19.25 o 
   2  13  20      468.40      600.74     51.94 o 
   3  13  20      121.25      112.89     21.29 o 
   4  13  20       79.60       81.41     19.57 o 
   5  13  20        9.20        5.65     12.97 o 
   6  13  20      260.79      278.81     71.45 o 
  -4  14  20        9.51       15.72     13.66 o 
  -3  14  20       74.16       65.73     25.19 o 
  -2  14  20       34.04       45.33     22.06 o 
  -1  14  20       57.53       50.95     22.17 o 
   0  14  20       52.69       76.19     25.13 o 
   1  14  20       56.61       62.81     24.04 o 
   2  14  20       34.80       47.15     22.90 o 
   3  14  20       73.56      104.86     31.07 o 
   4  14  20       10.87       35.54     22.38 o 
  -1  15  20       97.34       98.61     29.35 o 
   0  15  20        2.85        8.17     17.69 o 
   1  15  20       93.83      133.38     32.52 o 
   1   0  21       30.74       35.78      5.62 o 
   2   0  21       22.67       27.73      4.68 o 
   3   0  21      118.41      105.69      9.27 o 
   4   0  21        0.74        4.14      3.76 o 
   5   0  21       63.96       64.35      9.76 o 
   6   0  21       12.85       46.72     12.28 o 
   7   0  21      471.39      433.21     39.71 o 
   8   0  21       76.32      107.30     19.05 o 
   9   0  21       34.77       31.77     14.01 o 
  10   0  21      259.37      248.72     29.78 o 
  11   0  21      167.53      109.98     50.35 o 
 -11   1  21       12.78      -11.61     11.83 o 
 -10   1  21       21.76       25.81     14.43 o 
  -9   1  21       37.80       14.90     12.38 o 
  -8   1  21      417.20      377.97     30.56 o 
  -7   1  21      107.13      120.47     19.16 o 
  -6   1  21      156.55      152.81     19.26 o 
  -5   1  21      105.00       96.54     10.68 o 
  -4   1  21      425.85      429.12     26.04 o 
  -3   1  21     1902.41     1908.15     45.09 o 
  -2   1  21      227.75      249.28     11.13 o 
  -1   1  21      399.89      382.99     15.37 o 
   0   1  21        2.08        5.10      4.14 o 
   1   1  21      400.94      388.81     12.14 o 
   2   1  21      257.53      291.03     11.97 o 
   3   1  21     1903.48     1950.70     34.92 o 
   4   1  21      428.68      449.07     13.59 o 
   5   1  21      104.37       90.73      9.02 o 
   6   1  21      136.07      134.93     13.48 o 
   7   1  21      100.88       98.83     17.80 o 
   8   1  21      406.82      344.44     29.74 o 
   9   1  21       39.78       37.99     15.42 o 
  10   1  21       20.86       16.66     14.21 o 
  11   1  21       12.73        8.47     13.23 o 
 -11   2  21       64.61       49.71     18.14 o 
 -10   2  21        0.32       15.59     13.82 o 
  -9   2  21       50.67       52.84     16.53 o 
  -8   2  21      132.21      169.70     46.34 o 
  -7   2  21      298.57      284.72     60.50 o 
  -6   2  21      153.76      165.63     19.92 o 
  -5   2  21      293.13      288.98     15.60 o 
  -4   2  21      347.12      328.81     25.64 o 
  -3   2  21      292.82      321.53     22.66 o 
  -2   2  21      953.13      954.97     29.36 o 
  -1   2  21       80.87       85.46      8.71 o 
   0   2  21      953.44      997.10     19.57 o 
   1   2  21       81.48       70.62      7.27 o 
   2   2  21      940.95      928.65     19.26 o 
   3   2  21      294.27      299.10     12.03 o 
   4   2  21      348.95      346.51     12.60 o 
   5   2  21      290.10      266.20     17.99 o 
   6   2  21      156.83      161.14     15.05 o 
   7   2  21      301.26      310.69     29.14 o 
   8   2  21      132.82      153.59     22.95 o 
   9   2  21       50.14       21.51     13.56 o 
  10   2  21        0.18       -1.05     11.05 o 
  11   2  21       65.32       85.15     21.58 o 
 -11   3  21       25.81       49.24     21.31 o 
 -10   3  21       68.64       57.61     17.83 o 
  -9   3  21       43.86       44.66     16.08 o 
  -8   3  21      170.04      189.21     24.19 o 
  -7   3  21     1216.37     1111.87    129.84 o 
  -6   3  21      301.03      278.14     40.43 o 
  -5   3  21      419.78      409.81     26.32 o 
  -4   3  21        6.45       -4.54      5.90 o 
  -3   3  21       41.19       63.49     17.02 o 
  -2   3  21       57.83       58.16      6.19 o 
  -1   3  21      926.17      907.37     22.30 o 
   0   3  21      102.34      120.28      7.38 o 
   1   3  21      926.26      930.40     19.27 o 
   2   3  21       37.08       50.53      6.60 o 
   3   3  21       40.26       40.18      5.88 o 
   4   3  21        7.46        2.38      5.15 o 
   5   3  21      423.62      411.21     32.26 o 
   6   3  21      301.72      339.07     17.22 o 
   7   3  21     1218.12     1156.64     35.07 o 
   8   3  21      161.60      197.70     25.76 o 
   9   3  21       44.01       39.92     15.08 o 
  10   3  21       69.76       48.88     17.74 o 
  11   3  21       26.97       16.06     24.69 o 
 -11   4  21       28.13       42.29     17.50 o 
 -10   4  21       66.33       96.62     20.75 o 
  -9   4  21      241.92      262.49     29.21 o 
  -8   4  21      156.27      176.34     23.63 o 
  -7   4  21       45.91       62.87     32.65 o 
  -6   4  21       35.05       24.38     10.49 o 
  -5   4  21      170.20      131.43     17.36 o 
  -4   4  21     1728.66     1562.95     70.83 o 
  -3   4  21      559.56      566.03     39.55 o 
  -2   4  21      241.09      187.39     23.83 o 
  -1   4  21      125.23      163.49      8.96 o 
   0   4  21     1266.72     1321.39     26.11 o 
   1   4  21      126.71      173.85     10.49 o 
   2   4  21      234.35      230.57     10.26 o 
   3   4  21      559.03      523.06     14.92 o 
   4   4  21     1730.82     1624.67     33.81 o 
   5   4  21      167.55      172.37     12.92 o 
   6   4  21       35.22       49.12     10.64 o 
   7   4  21       46.21       55.77     11.19 o 
   8   4  21      158.34      190.43     25.21 o 
   9   4  21      244.66      254.04     32.86 o 
  10   4  21       62.98       97.68     22.02 o 
  11   4  21       27.51       43.06     26.83 o 
 -10   5  21       10.58       12.43     13.96 o 
  -9   5  21       41.63       32.06     14.79 o 
  -8   5  21      453.43      565.82     36.21 o 
  -7   5  21       46.39       50.03     14.46 o 
  -6   5  21       62.37       36.18     12.18 o 
  -5   5  21      608.67      626.57     50.61 o 
  -4   5  21      540.29      461.74     38.30 o 
  -3   5  21      327.75      368.59     34.35 o 
  -2   5  21      241.60      242.64     19.39 o 
  -1   5  21       46.83       33.50      6.96 o 
   0   5  21        8.03       17.87      4.96 o 
   1   5  21       49.90       42.89      5.70 o 
   2   5  21      216.84      224.67     10.44 o 
   3   5  21      309.17      302.66     14.97 o 
   4   5  21      545.44      519.02     19.35 o 
   5   5  21      603.73      555.70     24.82 o 
   6   5  21       66.19       66.83     12.90 o 
   7   5  21       42.81       54.08     11.64 o 
   8   5  21      457.22      489.58     26.25 o 
   9   5  21       40.53       58.00     17.72 o 
  10   5  21        9.41       10.69     13.40 o 
 -10   6  21       71.58       82.65     20.90 o 
  -9   6  21      102.00       81.73     18.92 o 
  -8   6  21        7.76       16.42     12.28 o 
  -7   6  21       17.55        4.70      9.93 o 
  -6   6  21      118.08      129.33     19.40 o 
  -5   6  21      167.77      161.63     28.21 o 
  -4   6  21      236.85      190.93     28.21 o 
  -3   6  21       56.91       48.71     16.76 o 
  -2   6  21       34.03       44.56     11.16 o 
  -1   6  21      310.04      290.01     20.55 o 
   0   6  21     1328.64     1299.79     33.67 o 
   1   6  21      305.11      299.19     22.11 o 
   2   6  21       34.25       26.65      7.65 o 
   3   6  21       56.08       49.36      8.40 o 
   4   6  21      239.08      222.43     16.55 o 
   5   6  21      164.20      137.46     14.63 o 
   6   6  21      125.28      155.94     16.14 o 
   7   6  21       17.82       17.82      9.52 o 
   8   6  21        6.09       29.11     10.75 o 
   9   6  21      101.08      101.34     15.89 o 
  10   6  21       72.25       52.43     18.66 o 
 -10   7  21       13.94       16.64     11.78 o 
  -9   7  21       31.50       21.47     11.26 o 
  -8   7  21      172.78      177.37     33.59 o 
  -7   7  21       48.17       65.29     16.03 o 
  -6   7  21      111.26       59.79     14.79 o 
  -5   7  21      350.68      286.74     35.49 o 
  -4   7  21     1469.22     1397.72     68.38 o 
  -3   7  21      297.96      287.26     32.37 o 
  -2   7  21     4369.41     4010.51     89.41 o 
  -1   7  21       71.98       68.25     12.77 o 
   0   7  21      617.92      678.57     24.64 o 
   1   7  21       75.51       83.70     30.85 o 
   2   7  21     4356.39     3967.51     67.24 o 
   3   7  21      306.34      326.21     19.04 o 
   4   7  21     1467.85     1281.62     36.85 o 
   5   7  21      346.56      308.17     20.49 o 
   6   7  21      113.11      109.32     15.99 o 
   7   7  21       51.25       45.11     13.30 o 
   8   7  21      174.70      193.73     20.01 o 
   9   7  21       30.37       35.40     12.21 o 
  10   7  21       13.90       16.20     15.43 o 
  -9   8  21      102.25       86.04     16.20 o 
  -8   8  21      275.39      282.18     31.63 o 
  -7   8  21       97.92      110.99     32.11 o 
  -6   8  21        0.02        3.28      7.58 o 
  -5   8  21       42.86       51.51     13.95 o 
  -4   8  21      109.86      126.25     26.12 o 
  -3   8  21       75.89       91.60     20.19 o 
  -2   8  21       62.23       53.65     12.49 o 
  -1   8  21      607.96      621.70     28.78 o 
   0   8  21      756.62      661.91     37.45 o 
   1   8  21      614.41      667.10     30.63 o 
   2   8  21       66.56      103.34     12.08 o 
   3   8  21       77.61       93.14     12.56 o 
   4   8  21      118.75      114.68     14.46 o 
   5   8  21       43.82       44.15     11.49 o 
   6   8  21        0.17        1.19      8.48 o 
   7   8  21       97.78      132.82     17.16 o 
   8   8  21      275.91      254.93     29.76 o 
   9   8  21      101.44      121.74     18.04 o 
  -9   9  21        9.09        3.87     15.72 o 
  -8   9  21      266.13      241.81     22.99 o 
  -7   9  21      117.09      116.69     16.97 o 
  -6   9  21        2.84        6.29     11.59 o 
  -5   9  21      250.48      263.09     41.37 o 
  -4   9  21      141.37      141.26     19.28 o 
  -3   9  21      254.42      221.21     21.45 o 
  -2   9  21       43.85       48.88     12.90 o 
  -1   9  21        7.25        9.00      8.71 o 
   0   9  21        0.13       -2.76     11.97 o 
   1   9  21        8.93       11.53      9.45 o 
   2   9  21       34.45       28.67     11.80 o 
   3   9  21      250.58      245.31     18.07 o 
   4   9  21      134.98      119.57     14.99 o 
   5   9  21      249.09      219.84     19.49 o 
   6   9  21        3.77       16.45      9.89 o 
   7   9  21      122.96      125.84     17.29 o 
   8   9  21      268.43      282.62     41.76 o 
   9   9  21        9.65        0.74     10.54 o 
  -8  10  21       57.62       71.84     15.48 o 
  -7  10  21        2.01        2.71     10.07 o 
  -6  10  21      372.90      350.53     30.68 o 
  -5  10  21      182.52      198.51     23.88 o 
  -4  10  21       78.62       94.33     17.78 o 
  -3  10  21       90.11       73.87     16.11 o 
  -2  10  21      327.47      380.71     27.84 o 
  -1  10  21      381.27      434.26     27.41 o 
   0  10  21     2530.76     2594.57     99.60 o 
   1  10  21      388.01      385.38     26.53 o 
   2  10  21      320.36      286.21     24.76 o 
   3  10  21       93.53       79.63     18.66 o 
   4  10  21       85.69       86.34     13.67 o 
   5  10  21      187.18      160.40     18.11 o 
   6  10  21      369.94      414.99     43.66 o 
   7  10  21        1.64        2.17     10.16 o 
   8  10  21       53.98       44.51     14.94 o 
  -7  11  21       32.70       18.26     11.59 o 
  -6  11  21       26.91       23.49     14.98 o 
  -5  11  21      354.24      349.08     30.10 o 
  -4  11  21        2.47       12.09     11.37 o 
  -3  11  21      225.27      226.03     23.77 o 
  -2  11  21       15.84        3.64     11.47 o 
  -1  11  21      298.10      308.49     36.90 o 
   0  11  21        8.49        3.07     14.05 o 
   1  11  21      297.57      334.46     38.40 o 
   2  11  21       14.09       18.33     12.41 o 
   3  11  21      218.98      205.34     24.49 o 
   4  11  21        2.15        5.68     11.78 o 
   5  11  21      359.32      413.54     42.58 o 
   6  11  21       27.90       47.08     13.53 o 
   7  11  21       32.26       11.63     11.84 o 
  -6  12  21      161.05      134.23     23.63 o 
  -5  12  21       54.88       97.04     20.53 o 
  -4  12  21      798.90      771.12     41.16 o 
  -3  12  21       76.04       76.90     19.70 o 
  -2  12  21       42.87       29.92     18.84 o 
  -1  12  21       79.38       67.23     22.74 o 
   0  12  21     1381.75     1496.86     77.75 o 
   1  12  21       84.03       59.27     21.44 o 
   2  12  21       43.30       15.98     16.65 o 
   3  12  21       77.89       62.89     23.21 o 
   4  12  21      793.85      815.78     43.67 o 
   5  12  21       55.30       55.16     32.19 o 
   6  12  21      160.37      166.96     28.01 o 
  -5  13  21       54.50       32.61     16.71 o 
  -4  13  21        4.02       12.65     13.79 o 
  -3  13  21      183.98      213.97     25.13 o 
  -2  13  21      180.44      164.13     33.31 o 
  -1  13  21      660.73      712.83     56.10 o 
   0  13  21       13.75       42.93     22.59 o 
   1  13  21      667.50      716.06     55.84 o 
   2  13  21      181.34      176.20     33.67 o 
   3  13  21      178.63      173.41     24.61 o 
   4  13  21        4.33        6.56     13.77 o 
   5  13  21       55.50       54.98     18.47 o 
  -4  14  21      585.68      630.48     39.86 o 
  -3  14  21       52.03       43.19     22.64 o 
  -2  14  21        7.30       27.16     18.47 o 
  -1  14  21      142.17      202.74     36.17 o 
   0  14  21      795.03      816.70     61.04 o 
   1  14  21      140.00      159.76     33.10 o 
   2  14  21        8.21       38.98     21.60 o 
   3  14  21       48.95       35.23     20.71 o 
   4  14  21      597.66      662.41     57.24 o 
   0  15  21        8.36       30.96     19.62 o 
   0   0  22      368.88      343.62     26.23 o 
   1   0  22     3692.86     3618.65     58.54 o 
   2   0  22     2095.39     2112.56     41.83 o 
   3   0  22      165.74      183.42     10.29 o 
   4   0  22       63.28       76.04      6.84 o 
   5   0  22      728.28      628.69     23.40 o 
   6   0  22     4322.31     4110.08     73.63 o 
   7   0  22      308.13      327.18     27.94 o 
   8   0  22      517.85      506.16     35.09 o 
   9   0  22       87.24       86.50     19.61 o 
  10   0  22        6.13       18.19     13.74 o 
  11   0  22        0.66       18.79     17.15 o 
 -11   1  22       60.30       43.83     18.35 o 
 -10   1  22      334.44      357.49     33.96 o 
  -9   1  22      211.73      182.77     25.96 o 
  -8   1  22      373.78      345.39     30.21 o 
  -7   1  22      125.72      167.38     56.75 o 
  -6   1  22      178.32      150.42     19.51 o 
  -5   1  22      540.86      493.52     20.72 o 
  -4   1  22       71.93       68.80      9.40 o 
  -3   1  22       80.43       88.96      7.70 o 
  -2   1  22      379.84      377.45     18.54 o 
  -1   1  22       23.09       22.81      7.14 o 
   0   1  22      981.86      915.66     33.19 o 
   1   1  22       24.78       28.22      4.69 o 
   2   1  22      378.66      337.47     13.20 o 
   3   1  22       80.67       79.56      7.06 o 
   4   1  22       73.55       80.84      7.67 o 
   5   1  22      547.97      542.70     17.82 o 
   6   1  22      177.10      167.39     14.82 o 
   7   1  22      123.87      155.81     21.10 o 
   8   1  22      376.56      440.95     34.89 o 
   9   1  22      213.36      252.21     29.25 o 
  10   1  22      332.59      263.93     30.55 o 
  11   1  22       61.37       37.65     17.53 o 
 -11   2  22      240.63      214.93     30.83 o 
 -10   2  22       41.27       51.56     17.29 o 
  -9   2  22      647.20      624.07     38.82 o 
  -8   2  22      295.38      280.49     29.48 o 
  -7   2  22      496.66      474.58     53.94 o 
  -6   2  22      834.63      834.44     38.30 o 
  -5   2  22     1982.18     1904.08     56.74 o 
  -4   2  22      343.50      315.12     16.32 o 
  -3   2  22     1069.72     1022.36     79.57 o 
  -2   2  22      210.25      209.73     14.68 o 
  -1   2  22      182.02      176.12     13.91 o 
   0   2  22      356.51      409.96     14.26 o 
   1   2  22      159.22      163.83      8.66 o 
   2   2  22      210.45      195.19     13.50 o 
   3   2  22     1065.66     1096.95     21.88 o 
   4   2  22      337.62      316.30     12.53 o 
   5   2  22     1998.53     1879.12     36.39 o 
   6   2  22      835.48      807.60     23.47 o 
   7   2  22      498.77      514.63     24.68 o 
   8   2  22      292.36      279.54     28.35 o 
   9   2  22      645.03      646.37     39.70 o 
  10   2  22       40.69       32.44     15.56 o 
  11   2  22      244.06      228.03     41.79 o 
 -11   3  22      319.65      356.67     35.53 o 
 -10   3  22       71.86       75.33     19.30 o 
  -9   3  22      164.93      141.54     23.77 o 
  -8   3  22      540.31      562.47     36.07 o 
  -7   3  22       75.09      153.52     32.11 o 
  -6   3  22       71.89       63.35     14.20 o 
  -5   3  22      165.95      167.71     21.00 o 
  -4   3  22       50.31       47.74     11.56 o 
  -3   3  22      326.08      327.95     30.23 o 
  -2   3  22       51.75       60.18      9.47 o 
  -1   3  22      147.72      163.59      9.26 o 
   0   3  22      111.80      132.74      7.98 o 
   1   3  22      142.47      156.55      8.67 o 
   2   3  22       50.88       41.09      5.66 o 
   3   3  22      328.27      307.63     11.94 o 
   4   3  22       48.61       48.20      7.77 o 
   5   3  22      164.38      172.97     12.80 o 
   6   3  22       71.70       87.04     11.20 o 
   7   3  22       73.63      148.18     59.14 o 
   8   3  22      543.74      538.31     36.25 o 
   9   3  22      168.32      197.59     26.06 o 
  10   3  22       70.89       22.27     14.79 o 
  11   3  22      323.15      278.51     34.16 o 
 -10   4  22        3.76        6.57     13.77 o 
  -9   4  22       16.30       14.82     13.06 o 
  -8   4  22      407.13      419.50     32.81 o 
  -7   4  22      457.35      391.38     30.19 o 
  -6   4  22       41.09       15.31     10.17 o 
  -5   4  22     2967.69     2899.41    121.72 o 
  -4   4  22       77.47       61.20     18.94 o 
  -3   4  22     1678.40     1708.50     72.18 o 
  -2   4  22       39.85       18.79     12.91 o 
  -1   4  22     1090.72     1031.28     22.01 o 
   0   4  22     1129.68     1172.00     24.76 o 
   1   4  22     1099.38     1025.89     21.06 o 
   2   4  22       39.36       32.93      6.62 o 
   3   4  22     1703.44     1642.63     33.33 o 
   4   4  22       77.41       89.63     10.12 o 
   5   4  22     2952.34     2775.00     48.94 o 
   6   4  22       40.79       44.26      9.80 o 
   7   4  22      460.88      450.32     37.33 o 
   8   4  22      409.66      442.71     34.62 o 
   9   4  22       18.72       14.38     12.48 o 
  10   4  22        3.86       23.45     15.77 o 
 -10   5  22       48.38       48.26     28.28 o 
  -9   5  22       15.84       30.54     14.68 o 
  -8   5  22      136.54      117.05     20.41 o 
  -7   5  22      380.99      394.02     30.45 o 
  -6   5  22      300.22      311.48     26.49 o 
  -5   5  22      331.16      358.43     27.29 o 
  -4   5  22      598.16      529.60     41.79 o 
  -3   5  22      666.54      701.23     45.12 o 
  -2   5  22      354.22      337.02     22.21 o 
  -1   5  22     1560.76     1598.70     46.88 o 
   0   5  22        0.52        7.47      4.63 o 
   1   5  22     1569.21     1624.99     27.99 o 
   2   5  22      355.60      349.48     15.11 o 
   3   5  22      664.67      677.86     33.42 o 
   4   5  22      594.00      593.60     20.85 o 
   5   5  22      326.58      355.81     22.40 o 
   6   5  22      293.18      293.19     19.87 o 
   7   5  22      368.26      368.39     32.80 o 
   8   5  22      133.84      120.65     16.09 o 
   9   5  22       16.19       19.74     14.34 o 
  10   5  22       49.40       40.07     16.53 o 
 -10   6  22       64.99       45.74     18.22 o 
  -9   6  22      125.73      109.76     21.99 o 
  -8   6  22        3.21       11.56     11.50 o 
  -7   6  22      146.05      131.96     30.81 o 
  -6   6  22      119.34      102.48     17.63 o 
  -5   6  22      547.11      509.52     44.03 o 
  -4   6  22      149.82      191.71     29.19 o 
  -3   6  22      479.72      446.03     37.42 o 
  -2   6  22      973.32     1011.98     39.30 o 
  -1   6  22      157.56      151.89     16.94 o 
   0   6  22     3462.28     3133.33     58.19 o 
   1   6  22      142.96      127.41      8.58 o 
   2   6  22      968.63     1016.15     26.05 o 
   3   6  22      466.48      459.16     33.43 o 
   4   6  22      146.20      120.76     13.32 o 
   5   6  22      566.87      529.59     24.05 o 
   6   6  22      120.03      138.61     15.39 o 
   7   6  22      143.42      110.65     15.88 o 
   8   6  22        3.93       10.56     10.17 o 
   9   6  22      115.19      104.85     31.90 o 
  10   6  22       64.69       29.04     29.97 o 
 -10   7  22        9.11       21.79     13.03 o 
  -9   7  22       15.02       14.59     11.31 o 
  -8   7  22       20.65       49.68     16.20 o 
  -7   7  22      252.04      239.77     29.48 o 
  -6   7  22      156.66      159.77     21.31 o 
  -5   7  22      136.24      150.50     29.09 o 
  -4   7  22      561.94      673.80     48.34 o 
  -3   7  22       25.04        6.04     13.32 o 
  -2   7  22      233.14      319.82     23.57 o 
  -1   7  22      219.63      213.44     19.72 o 
   0   7  22      101.64       94.80     11.74 o 
   1   7  22      202.24      174.99     17.72 o 
   2   7  22      230.30      249.39     16.14 o 
   3   7  22       25.30       13.23      7.22 o 
   4   7  22      570.01      576.06     25.04 o 
   5   7  22      135.63      125.22     14.93 o 
   6   7  22      160.61      132.46     16.05 o 
   7   7  22      244.65      260.71     26.42 o 
   8   7  22       21.40       15.68     10.53 o 
   9   7  22       15.58       15.98     10.86 o 
  10   7  22        8.58        2.74     13.65 o 
  -9   8  22        1.98       11.77     11.01 o 
  -8   8  22      176.96      233.85     22.57 o 
  -7   8  22        5.25       15.62      9.57 o 
  -6   8  22       72.29       86.68     24.61 o 
  -5   8  22      870.84      876.71     58.65 o 
  -4   8  22       43.09       37.10     16.86 o 
  -3   8  22      418.49      420.32     38.40 o 
  -2   8  22      538.07      472.80     26.63 o 
  -1   8  22      141.53      182.45     17.87 o 
   0   8  22     1380.91     1345.63     65.26 o 
   1   8  22      130.15      144.49     26.59 o 
   2   8  22      535.12      465.46     27.43 o 
   3   8  22      426.87      464.05     21.97 o 
   4   8  22       42.15       25.38      9.33 o 
   5   8  22      884.30      836.30     32.05 o 
   6   8  22       72.70       76.85     13.81 o 
   7   8  22        4.73        9.63     10.57 o 
   8   8  22      179.95      222.27     21.96 o 
   9   8  22        3.15        6.29     10.58 o 
  -9   9  22        9.26       -6.30     13.07 o 
  -8   9  22        7.04        6.51      9.89 o 
  -7   9  22        5.66       12.68     10.16 o 
  -6   9  22       25.93       26.89     14.70 o 
  -5   9  22       62.57       67.98     16.46 o 
  -4   9  22       50.72       79.98     20.56 o 
  -3   9  22     1746.56     1635.59     53.64 o 
  -2   9  22       18.73       17.29     10.71 o 
  -1   9  22      369.33      408.75     25.44 o 
   0   9  22      413.82      369.69     36.79 o 
   1   9  22      364.33      349.95     35.80 o 
   2   9  22       21.90       33.87     12.56 o 
   3   9  22     1750.00     1706.29     43.52 o 
   4   9  22       51.52       55.64     16.44 o 
   5   9  22       60.12       63.50     12.79 o 
   6   9  22       25.09       29.75     11.64 o 
   7   9  22        4.83        5.72     10.41 o 
   8   9  22        7.08       29.48     11.90 o 
   9   9  22        9.17       34.21     13.27 o 
  -8  10  22       12.85        6.72     10.99 o 
  -7  10  22      105.41      122.93     31.89 o 
  -6  10  22       20.48       43.14     15.90 o 
  -5  10  22      117.36      125.27     20.99 o 
  -4  10  22       75.73       88.72     44.10 o 
  -3  10  22      173.04      175.00     21.12 o 
  -2  10  22       56.18       53.81     14.23 o 
  -1  10  22      101.00      121.20     26.33 o 
   0  10  22      322.42      347.36     37.68 o 
   1  10  22       98.62      167.36     29.09 o 
   2  10  22       56.40       37.48     13.72 o 
   3  10  22      181.31      177.37     28.93 o 
   4  10  22       74.69       65.53     12.84 o 
   5  10  22      117.82      146.76     28.05 o 
   6  10  22       20.68       26.28     11.79 o 
   7  10  22      107.79      114.61     17.86 o 
   8  10  22       13.56       17.45     12.38 o 
  -7  11  22      446.75      470.55     30.13 o 
  -6  11  22       63.44       68.23     18.75 o 
  -5  11  22       70.38       82.00     19.16 o 
  -4  11  22      142.69      125.34     25.34 o 
  -3  11  22     1381.23     1356.18     51.15 o 
  -2  11  22      503.59      485.53     30.68 o 
  -1  11  22       58.02       42.67     19.05 o 
   0  11  22        0.02       -9.52      9.52 o 
   1  11  22       64.27       69.06     22.22 o 
   2  11  22      509.91      513.50     60.34 o 
   3  11  22     1398.58     1333.78     52.66 o 
   4  11  22      138.53      136.68     21.41 o 
   5  11  22       70.32      110.40     27.84 o 
   6  11  22       62.40       67.31     15.82 o 
   7  11  22      446.36      423.63     28.83 o 
  -6  12  22       26.84       26.56     16.58 o 
  -5  12  22       10.40       17.75     14.37 o 
  -4  12  22      130.23      123.20     21.66 o 
  -3  12  22       54.75       69.46     16.96 o 
  -2  12  22       73.26      123.02     27.68 o 
  -1  12  22      113.66      125.00     28.57 o 
   0  12  22       26.25       42.67     19.31 o 
   1  12  22      109.13      132.39     29.82 o 
   2  12  22       73.94       90.13     26.38 o 
   3  12  22       57.82      103.98     20.18 o 
   4  12  22      128.43      150.04     24.10 o 
   5  12  22        8.77       30.32     16.23 o 
   6  12  22       26.56       26.49     16.98 o 
  -5  13  22        6.99       23.36     15.63 o 
  -4  13  22       65.49       64.57     18.19 o 
  -3  13  22      216.20      177.87     34.14 o 
  -2  13  22      208.34      199.21     34.81 o 
  -1  13  22      276.13      261.18     38.67 o 
   0  13  22       70.50       69.52     24.61 o 
   1  13  22      270.71      369.32     44.23 o 
   2  13  22      208.04      308.90     42.31 o 
   3  13  22      207.70      230.17     38.77 o 
   4  13  22       68.08       66.18     35.83 o 
   5  13  22        7.86       32.46     16.88 o 
  -3  14  22      169.84      194.21     36.90 o 
  -2  14  22       50.50       52.61     21.75 o 
  -1  14  22       96.08       60.31     23.78 o 
   0  14  22       35.73       48.81     21.80 o 
   1  14  22       95.34       55.16     24.09 o 
   2  14  22       51.52       71.55     26.02 o 
   3  14  22      170.46      129.79     33.77 o 
   1   0  23       25.72       80.30     14.21 o 
   2   0  23       80.70      104.16      8.51 o 
   3   0  23       46.89       43.91      6.17 o 
   4   0  23       11.11       17.49      5.10 o 
   5   0  23       12.46       27.84      7.72 o 
   6   0  23       30.73       57.50     13.73 o 
   7   0  23      191.28      192.04     23.35 o 
   8   0  23      187.15      212.12     31.98 o 
   9   0  23        0.94       16.18     12.14 o 
  10   0  23       12.71        6.81     13.56 o 
  11   0  23       16.33        1.00     13.75 o 
 -11   1  23       43.61       84.48     22.27 o 
 -10   1  23       24.07       36.78     16.01 o 
  -9   1  23       61.31       63.26     26.80 o 
  -8   1  23      962.25      884.48     43.58 o 
  -7   1  23     1603.52     1570.67     56.68 o 
  -6   1  23     1595.84     1659.55     55.42 o 
  -5   1  23       36.13       30.08     14.02 o 
  -4   1  23      779.39      721.21     24.43 o 
  -3   1  23      916.15      901.11     36.25 o 
  -2   1  23     6592.19     6208.51    107.34 o 
  -1   1  23     1630.27     1597.51     54.43 o 
   0   1  23      252.66      251.27     16.59 o 
   1   1  23     1642.41     1627.98     36.37 o 
   2   1  23     6600.42     6283.45     77.88 o 
   3   1  23      927.30      898.72     19.79 o 
   4   1  23      779.91      730.64     18.11 o 
   5   1  23       39.45       40.47      8.74 o 
   6   1  23     1609.17     1698.96     65.19 o 
   7   1  23     1610.81     1570.46     56.70 o 
   8   1  23      972.65      870.51     43.50 o 
   9   1  23       61.09       82.59     24.09 o 
  10   1  23       23.83       34.28     15.78 o 
  11   1  23       45.12       39.58     18.49 o 
 -11   2  23       55.63       40.67     17.98 o 
 -10   2  23       11.99       18.97     14.04 o 
  -9   2  23       68.98       67.81     17.97 o 
  -8   2  23      144.35      123.13     45.92 o 
  -7   2  23       40.88       39.61     13.26 o 
  -6   2  23     1650.54     1605.29     54.29 o 
  -5   2  23      218.49      244.00     22.30 o 
  -4   2  23      651.68      638.71     37.65 o 
  -3   2  23      402.86      429.90     34.92 o 
  -2   2  23      335.69      302.95     20.50 o 
  -1   2  23       72.71       64.18     10.38 o 
   0   2  23      336.12      285.44     12.06 o 
   1   2  23       71.49       68.35      6.44 o 
   2   2  23      340.37      329.10     13.25 o 
   3   2  23      394.86      357.54     14.15 o 
   4   2  23      660.57      671.76     17.62 o 
   5   2  23      225.08      235.99     13.47 o 
   6   2  23     1648.20     1563.08     62.06 o 
   7   2  23       39.79       35.82     13.73 o 
   8   2  23      143.57      172.84     24.47 o 
   9   2  23       67.48       81.96     23.96 o 
  10   2  23       11.46       26.81     13.72 o 
  11   2  23       55.95       69.31     20.85 o 
 -11   3  23      406.71      413.14     38.63 o 
 -10   3  23      170.36      214.90     28.83 o 
  -9   3  23       73.19       88.24     19.29 o 
  -8   3  23       21.34       34.29     14.50 o 
  -7   3  23     1943.32     1925.22     63.45 o 
  -6   3  23       97.70       90.19     16.45 o 
  -5   3  23     3409.74     3382.28     82.14 o 
  -4   3  23      769.09      712.36     32.68 o 
  -3   3  23      923.63      753.63     47.10 o 
  -2   3  23     4900.76     4990.27     89.18 o 
  -1   3  23     2062.06     2006.10     33.63 o 
   0   3  23      124.18      127.55      9.05 o 
   1   3  23     2054.54     1931.98     30.85 o 
   2   3  23     4890.40     4829.79     58.28 o 
   3   3  23      921.29      890.25     20.28 o 
   4   3  23      771.61      660.93     20.72 o 
   5   3  23     3416.63     3359.50     54.28 o 
   6   3  23       95.32      113.10     12.39 o 
   7   3  23     1941.05     1972.74     96.61 o 
   8   3  23       17.44       20.40     17.64 o 
   9   3  23       73.01      101.42     20.32 o 
  10   3  23      173.04      141.47     25.05 o 
  11   3  23      408.51      390.60     65.10 o 
 -10   4  23       58.78       54.50     17.55 o 
  -9   4  23      157.92      198.23     50.61 o 
  -8   4  23       11.57        8.80     12.09 o 
  -7   4  23       75.44       58.83     15.62 o 
  -6   4  23       45.97       28.31     12.07 o 
  -5   4  23       24.85       32.76     11.27 o 
  -4   4  23      512.72      567.80     43.04 o 
  -3   4  23      160.78      141.81     24.04 o 
  -2   4  23      544.11      480.32     36.43 o 
  -1   4  23     1589.19     1660.08     39.05 o 
   0   4  23      273.50      225.23     11.57 o 
   1   4  23     1590.60     1660.03     28.34 o 
   2   4  23      545.28      546.82     17.23 o 
   3   4  23      160.94      183.70     12.26 o 
   4   4  23      519.45      567.36     20.06 o 
   5   4  23       23.03       35.01      9.11 o 
   6   4  23       47.11       45.12     10.17 o 
   7   4  23       75.36       89.16     14.56 o 
   8   4  23       10.73        1.97     11.14 o 
   9   4  23      157.11      121.65     28.26 o 
  10   4  23       57.40       67.38     19.72 o 
 -10   5  23      317.84      334.23     34.45 o 
  -9   5  23      156.47      191.57     26.44 o 
  -8   5  23      467.13      463.07     34.92 o 
  -7   5  23      348.30      300.98     28.06 o 
  -6   5  23     1891.71     1821.24     59.97 o 
  -5   5  23      438.75      401.07     28.25 o 
  -4   5  23      130.68      132.86     25.40 o 
  -3   5  23      622.47      463.67     38.51 o 
  -2   5  23     1581.86     1567.12     50.14 o 
  -1   5  23     1050.05      983.41     45.13 o 
   0   5  23        1.24       -1.13      4.18 o 
   1   5  23     1058.06     1048.92     25.90 o 
   2   5  23     1595.44     1574.70     32.84 o 
   3   5  23      626.93      612.60     20.54 o 
   4   5  23      140.54      143.66     14.17 o 
   5   5  23      443.10      411.28     21.67 o 
   6   5  23     1876.15     1659.89     44.25 o 
   7   5  23      353.19      350.76     23.16 o 
   8   5  23      476.25      341.49     32.14 o 
   9   5  23      156.68      153.84     25.15 o 
  10   5  23      318.09      278.04     33.74 o 
 -10   6  23      397.09      438.08    122.14 o 
  -9   6  23       19.09       -1.96     17.02 o 
  -8   6  23       17.14       23.86     20.11 o 
  -7   6  23       17.22        9.97     11.33 o 
  -6   6  23      113.03      113.68     18.76 o 
  -5   6  23        5.42       13.32     14.26 o 
  -4   6  23      330.55      366.77     38.09 o 
  -3   6  23      604.98      625.10     44.39 o 
  -2   6  23     1293.77     1171.17     43.62 o 
  -1   6  23      593.75      573.97     29.44 o 
   0   6  23     1367.74     1431.91     36.59 o 
   1   6  23      617.22      592.67     18.92 o 
   2   6  23     1293.37     1233.02     32.54 o 
   3   6  23      612.40      629.86     24.15 o 
   4   6  23      330.79      334.46     28.19 o 
   5   6  23        8.12       12.67      8.03 o 
   6   6  23      119.60      128.96     15.24 o 
   7   6  23       17.49       24.69     10.31 o 
   8   6  23       18.30       32.15     11.08 o 
   9   6  23       20.65        5.28     12.84 o 
  10   6  23      399.11      421.53     38.95 o 
  -9   7  23       80.37       69.80     15.09 o 
  -8   7  23      195.98      212.50     26.93 o 
  -7   7  23      128.58      112.42     23.70 o 
  -6   7  23      533.91      538.05     33.43 o 
  -5   7  23      387.43      450.82     44.49 o 
  -4   7  23       94.44       79.20     21.44 o 
  -3   7  23     1933.79     1833.34     80.71 o 
  -2   7  23      587.73      619.48     44.65 o 
  -1   7  23      433.92      467.94     38.04 o 
   0   7  23       25.59       19.83      9.13 o 
   1   7  23      448.04      445.71     25.43 o 
   2   7  23      597.38      633.31     23.49 o 
   3   7  23     1940.34     1872.37     44.15 o 
   4   7  23       87.11       74.72     12.24 o 
   5   7  23      382.22      372.77     34.69 o 
   6   7  23      525.64      540.87     26.56 o 
   7   7  23      122.21      132.93     16.97 o 
   8   7  23      195.01      208.07     20.89 o 
   9   7  23       81.15       84.54     16.27 o 
  -9   8  23        6.62        9.29     11.19 o 
  -8   8  23       31.07       16.59     11.17 o 
  -7   8  23       23.80       36.79     13.47 o 
  -6   8  23      355.99      365.96     35.83 o 
  -5   8  23      150.56      130.25     29.14 o 
  -4   8  23       15.87        7.86     12.13 o 
  -3   8  23      224.85      250.78     33.31 o 
  -2   8  23       79.23       83.84     21.80 o 
  -1   8  23      165.04      176.73     24.07 o 
   0   8  23     1165.56     1222.92     63.02 o 
   1   8  23      165.79      205.52     19.82 o 
   2   8  23       78.04       62.58     15.51 o 
   3   8  23      215.02      203.99     16.54 o 
   4   8  23       20.51       27.16      9.82 o 
   5   8  23      143.86      148.43     16.45 o 
   6   8  23      359.72      378.81     29.09 o 
   7   8  23       22.70       45.98     12.82 o 
   8   8  23       29.98       20.98     11.78 o 
   9   8  23        7.93       -1.73     11.69 o 
  -8   9  23       79.76       83.43     16.30 o 
  -7   9  23      124.51      109.81     26.40 o 
  -6   9  23      785.85      744.89    100.67 o 
  -5   9  23      438.50      380.63     29.86 o 
  -4   9  23       57.07       45.11     14.33 o 
  -3   9  23       80.18      114.81     17.52 o 
  -2   9  23      697.19      635.75     42.23 o 
  -1   9  23      107.03      104.79     15.90 o 
   0   9  23       53.16       65.05     20.71 o 
   1   9  23      111.94      128.52     17.85 o 
   2   9  23      694.13      769.05     36.08 o 
   3   9  23       84.27       97.67     25.53 o 
   4   9  23       59.22       35.83     10.60 o 
   5   9  23      437.07      409.00     29.59 o 
   6   9  23      776.07      755.21     32.93 o 
   7   9  23      122.91      120.12     17.84 o 
   8   9  23       75.57       91.02     16.48 o 
  -8  10  23       66.00       74.60     20.59 o 
  -7  10  23       49.12       57.74     14.72 o 
  -6  10  23       86.22       75.64     18.62 o 
  -5  10  23      407.12      476.09     33.85 o 
  -4  10  23      132.44      187.50     23.14 o 
  -3  10  23      135.08      104.22     18.10 o 
  -2  10  23      192.24      212.14     26.96 o 
  -1  10  23      370.74      351.73     38.77 o 
   0  10  23      288.18      263.63     35.28 o 
   1  10  23      372.45      302.14     36.01 o 
   2  10  23      186.96      204.82     31.61 o 
   3  10  23      131.99      149.01     21.13 o 
   4  10  23      132.76      183.67     23.54 o 
   5  10  23      414.24      437.89     32.30 o 
   6  10  23       84.62       58.43     18.38 o 
   7  10  23       48.09       33.33     13.21 o 
   8  10  23       67.08       65.39     21.85 o 
  -7  11  23       48.74       32.92     13.66 o 
  -6  11  23      216.20      178.37     25.43 o 
  -5  11  23       60.19       86.14     19.47 o 
  -4  11  23       31.43       11.08     12.40 o 
  -3  11  23       91.28      105.65     19.42 o 
  -2  11  23      182.97      203.27     33.83 o 
  -1  11  23       82.27       66.66     22.90 o 
   0  11  23      167.99      119.64     27.53 o 
   1  11  23       84.67       57.97     21.28 o 
   2  11  23      177.77      187.46     35.83 o 
   3  11  23       90.03      109.73     35.18 o 
   4  11  23       33.97       28.06     21.10 o 
   5  11  23       61.82       50.12     17.02 o 
   6  11  23      211.87      154.67     31.90 o 
   7  11  23       48.39       35.68     13.82 o 
  -6  12  23       45.17       71.47     26.70 o 
  -5  12  23      448.60      428.95     35.15 o 
  -4  12  23       29.32       36.26     15.44 o 
  -3  12  23      103.44      121.33     20.60 o 
  -2  12  23      219.73      194.83     33.67 o 
  -1  12  23       52.01        6.50     14.62 o 
   0  12  23      285.23      355.84     42.52 o 
   1  12  23       44.67       52.30     21.86 o 
   2  12  23      222.03      262.64     38.67 o 
   3  12  23      104.75      144.11     22.91 o 
   4  12  23       24.26       40.87     16.19 o 
   5  12  23      443.86      434.58     70.10 o 
   6  12  23       41.00       42.40     17.33 o 
  -5  13  23       42.42       29.86     16.63 o 
  -4  13  23      138.18      159.67     24.65 o 
  -3  13  23       14.57       43.61     22.12 o 
  -2  13  23      132.20      129.27     30.39 o 
  -1  13  23       23.24        9.37     15.25 o 
   0  13  23      209.55      187.91     35.86 o 
   1  13  23       22.87        3.69     16.39 o 
   2  13  23      133.21      151.85     33.46 o 
   3  13  23       14.86       41.68     22.32 o 
   4  13  23      141.37      157.76     25.79 o 
   5  13  23       41.87       31.92     17.81 o 
  -3  14  23       29.99        7.86     17.64 o 
  -2  14  23       41.22       31.07     21.60 o 
  -1  14  23      172.78      209.35     37.73 o 
   0  14  23        5.02       19.57     17.12 o 
   1  14  23      186.29      167.36     35.49 o 
   2  14  23       43.47       77.95     26.64 o 
   3  14  23       28.57       80.30     27.22 o 
   0   0  24      815.64      711.22     38.87 o 
   1   0  24     1970.71     1997.42     49.51 o 
   2   0  24      183.92      209.46     11.45 o 
   3   0  24      350.92      336.20     13.90 o 
   4   0  24     2174.34     2209.64     38.45 o 
   5   0  24      182.98      187.77     14.90 o 
   6   0  24     1045.36      990.01     42.89 o 
   7   0  24      933.51      867.27     58.41 o 
   8   0  24       30.21       14.32     12.60 o 
   9   0  24       48.84      101.63     26.67 o 
  10   0  24        0.31       17.96     15.14 o 
  11   0  24       24.59       24.65     16.08 o 
 -11   1  24        3.14       -0.33     14.18 o 
 -10   1  24       89.86      109.69     25.00 o 
  -9   1  24      457.88      380.26     33.79 o 
  -8   1  24       76.20      107.14     20.62 o 
  -7   1  24       16.05       20.02     12.22 o 
  -6   1  24       14.66       35.10     11.91 o 
  -5   1  24      415.33      344.82     18.45 o 
  -4   1  24      239.13      202.88     19.23 o 
  -3   1  24      935.45      880.47     22.03 o 
  -2   1  24      445.73      480.50     22.29 o 
  -1   1  24      392.28      393.92     31.04 o 
   0   1  24      983.47      934.76     54.28 o 
   1   1  24      391.66      377.90     14.28 o 
   2   1  24      445.49      440.53     17.47 o 
   3   1  24      938.27      917.58     20.39 o 
   4   1  24      233.11      216.10     12.33 o 
   5   1  24      418.49      365.47     19.92 o 
   6   1  24       15.78       32.66      9.75 o 
   7   1  24       16.80       36.72     13.50 o 
   8   1  24       76.74       76.66     18.40 o 
   9   1  24      454.57      408.19     35.27 o 
  10   1  24       89.14       81.21     20.35 o 
  11   1  24        2.98       14.65     15.97 o 
 -10   2  24      116.91      116.32     22.92 o 
  -9   2  24       10.69       29.35     15.47 o 
  -8   2  24      116.38      119.22     20.77 o 
  -7   2  24      238.95      242.37     34.42 o 
  -6   2  24      379.02      374.68     28.46 o 
  -5   2  24      167.13      159.14     23.76 o 
  -4   2  24      828.86      862.44     36.31 o 
  -3   2  24      375.35      358.97     34.50 o 
  -2   2  24      701.75      678.66     26.49 o 
  -1   2  24     1971.80     1960.59     49.08 o 
   0   2  24     3160.83     2937.53     45.02 o 
   1   2  24     1960.36     2004.43     35.53 o 
   2   2  24      693.87      675.03     17.27 o 
   3   2  24      376.71      407.96     13.83 o 
   4   2  24      818.88      882.67     36.00 o 
   5   2  24      154.85      147.33     11.61 o 
   6   2  24      373.28      396.32     33.08 o 
   7   2  24      236.34      244.27     74.31 o 
   8   2  24      129.39      161.58     47.43 o 
   9   2  24        9.36       17.52     12.86 o 
  10   2  24      112.51       58.21     18.96 o 
 -10   3  24       79.87      110.72     22.66 o 
  -9   3  24      103.20      133.29     23.59 o 
  -8   3  24      329.70      338.31     30.76 o 
  -7   3  24       81.64       73.93     16.43 o 
  -6   3  24     1241.35     1288.62     73.32 o 
  -5   3  24       40.21       34.94     11.68 o 
  -4   3  24       90.88       74.82     18.16 o 
  -3   3  24      366.31      355.32     32.84 o 
  -2   3  24      624.82      605.22     25.14 o 
  -1   3  24       33.94       31.05      6.25 o 
   0   3  24      128.80      130.29      9.42 o 
   1   3  24       34.37       30.90      5.00 o 
   2   3  24      629.70      672.68     17.41 o 
   3   3  24      365.88      379.59     16.55 o 
   4   3  24       93.99       59.82     11.15 o 
   5   3  24       40.85       33.89      7.42 o 
   6   3  24     1250.17     1324.58     54.67 o 
   7   3  24       81.39       46.70     14.99 o 
   8   3  24      325.74      335.81     31.29 o 
   9   3  24      101.79       66.86     18.04 o 
  10   3  24       78.40      111.74     23.43 o 
 -10   4  24      281.49      274.89     32.45 o 
  -9   4  24       49.76       62.79     22.72 o 
  -8   4  24       10.43       -3.38     15.38 o 
  -7   4  24        5.13        9.74     11.01 o 
  -6   4  24      775.72      709.26     65.52 o 
  -5   4  24      134.54      149.90     19.70 o 
  -4   4  24      543.33      517.43     42.41 o 
  -3   4  24      412.26      364.27     36.01 o 
  -2   4  24     2325.32     2087.61     81.60 o 
  -1   4  24      229.17      238.41     15.01 o 
   0   4  24     3478.98     3448.30     50.75 o 
   1   4  24      237.02      251.94     12.57 o 
   2   4  24     2333.71     2176.09     34.38 o 
   3   4  24      420.19      416.24     16.93 o 
   4   4  24      536.04      552.32     22.59 o 
   5   4  24      142.80      167.41     20.78 o 
   6   4  24      789.55      706.79     37.50 o 
   7   4  24        5.11       12.91      9.14 o 
   8   4  24        7.96        4.23     11.76 o 
   9   4  24       49.04       50.99     18.68 o 
  10   4  24      281.37      290.46     54.41 o 
 -10   5  24       57.43       36.56     16.76 o 
  -9   5  24       47.61       58.22     18.23 o 
  -8   5  24      377.41      422.43     55.73 o 
  -7   5  24       67.43       54.36     16.18 o 
  -6   5  24       50.38       80.37     41.32 o 
  -5   5  24        7.90       12.92      9.62 o 
  -4   5  24     1554.88     1392.73     70.83 o 
  -3   5  24      228.21      213.36     28.83 o 
  -2   5  24     1924.49     1845.36     77.17 o 
  -1   5  24      484.69      477.66     20.03 o 
   0   5  24        7.80        3.26      5.67 o 
   1   5  24      486.69      478.46     18.59 o 
   2   5  24     1914.55     1911.33     37.18 o 
   3   5  24      226.79      212.27     19.60 o 
   4   5  24     1541.57     1444.78     38.54 o 
   5   5  24        8.13        9.22      7.39 o 
   6   5  24       52.47       94.44     19.70 o 
   7   5  24       66.26       74.33     13.14 o 
   8   5  24      378.30      390.04     49.54 o 
   9   5  24       46.59       30.97     15.19 o 
  10   5  24       55.58       82.09     20.97 o 
 -10   6  24      126.91      145.67     27.11 o 
  -9   6  24      377.23      383.38     47.41 o 
  -8   6  24      341.81      365.57     47.15 o 
  -7   6  24      179.46      244.64     27.27 o 
  -6   6  24      106.58      106.79     19.30 o 
  -5   6  24      258.56      179.02     30.81 o 
  -4   6  24      696.51      727.20     51.26 o 
  -3   6  24      632.21      576.86     43.97 o 
  -2   6  24      461.10      515.60     40.07 o 
  -1   6  24      698.35      643.31     43.14 o 
   0   6  24        8.61       -8.53      8.53 o 
   1   6  24      697.03      582.24     21.37 o 
   2   6  24      459.25      477.23     27.16 o 
   3   6  24      622.56      579.25     23.64 o 
   4   6  24      684.11      709.05     27.16 o 
   5   6  24      259.64      271.98     19.17 o 
   6   6  24      104.57       99.17     14.08 o 
   7   6  24      176.18      196.95     18.93 o 
   8   6  24      346.34      359.22     24.79 o 
   9   6  24      372.57      404.83     50.11 o 
  10   6  24      131.46      126.47     24.14 o 
  -9   7  24        3.51       13.41     14.32 o 
  -8   7  24       67.29       65.35     18.24 o 
  -7   7  24       82.20       78.82     17.22 o 
  -6   7  24       93.26      126.23     49.78 o 
  -5   7  24       82.40       54.90     20.61 o 
  -4   7  24      371.41      340.44     38.14 o 
  -3   7  24     1684.47     1458.61     72.70 o 
  -2   7  24      600.49      646.07     46.52 o 
  -1   7  24      597.73      577.69     42.10 o 
   0   7  24       24.59       19.92     12.93 o 
   1   7  24      596.41      562.72     28.64 o 
   2   7  24      606.81      649.16     24.30 o 
   3   7  24     1691.66     1594.62     40.72 o 
   4   7  24      377.11      394.55     21.87 o 
   5   7  24       83.17       70.26     12.51 o 
   6   7  24       93.94      120.81     18.70 o 
   7   7  24       81.53       99.71     15.67 o 
   8   7  24       69.76       72.63     19.73 o 
   9   7  24        3.32       37.05     18.84 o 
  -9   8  24      170.76      122.53     18.96 o 
  -8   8  24       41.86       16.65     11.01 o 
  -7   8  24        9.97       -1.26     10.14 o 
  -6   8  24      461.24      498.48     33.80 o 
  -5   8  24       17.79       12.02     16.39 o 
  -4   8  24        9.43       18.11     14.88 o 
  -3   8  24       56.12       71.45     21.70 o 
  -2   8  24       93.12       91.69     22.32 o 
  -1   8  24      196.78      184.47     18.55 o 
   0   8  24      238.93      265.66     31.85 o 
   1   8  24      202.44      192.33     32.34 o 
   2   8  24       90.07       83.33     22.56 o 
   3   8  24       57.18       59.80     11.16 o 
   4   8  24       12.90       10.40      8.95 o 
   5   8  24       15.78       25.57     10.37 o 
   6   8  24      459.43      477.21     46.72 o 
   7   8  24        9.31       14.55      9.92 o 
   8   8  24       39.92       40.05     13.11 o 
   9   8  24      175.02      181.31     21.29 o 
  -8   9  24      194.14      170.64     21.29 o 
  -7   9  24        6.67       21.48     11.66 o 
  -6   9  24      106.37      121.81     28.36 o 
  -5   9  24       39.95       74.11     17.18 o 
  -4   9  24       18.59        6.39      9.77 o 
  -3   9  24       54.40       32.14     13.27 o 
  -2   9  24       95.59      104.26     16.85 o 
  -1   9  24       50.63       77.64     22.12 o 
   0   9  24       28.37       42.10     17.12 o 
   1   9  24       49.28       31.50     17.43 o 
   2   9  24      111.16       81.98     16.32 o 
   3   9  24       56.90       33.94     12.97 o 
   4   9  24       15.79       18.51      9.67 o 
   5   9  24       38.53       36.48     11.35 o 
   6   9  24      101.48      104.29     16.26 o 
   7   9  24        6.82       16.41     10.80 o 
   8   9  24      195.72      179.23     20.97 o 
  -8  10  24        8.31        3.94     11.22 o 
  -7  10  24        2.98       -2.18      9.73 o 
  -6  10  24       31.59       40.23     15.90 o 
  -5  10  24        7.30      -10.73     10.73 o 
  -4  10  24      351.12      311.46     27.96 o 
  -3  10  24       77.60      106.13     18.19 o 
  -2  10  24      187.16      173.14     20.81 o 
  -1  10  24      786.52      749.63     52.77 o 
   0  10  24       47.33       63.64     21.18 o 
   1  10  24      786.76      752.54     53.60 o 
   2  10  24      184.08      166.81     21.37 o 
   3  10  24       80.92       87.15     17.92 o 
   4  10  24      345.86      319.17     46.42 o 
   5  10  24        5.41       15.36     10.26 o 
   6  10  24       30.27       37.62     13.08 o 
   7  10  24        2.68        7.82     11.50 o 
   8  10  24        9.26       11.65     11.74 o 
  -7  11  24       22.72        8.57     12.52 o 
  -6  11  24       99.74      103.19     21.73 o 
  -5  11  24       76.60       60.13     20.58 o 
  -4  11  24      229.92      233.68     25.92 o 
  -3  11  24       12.26       -5.34     11.17 o 
  -2  11  24      486.64      510.51     46.99 o 
  -1  11  24       29.49       38.04     19.88 o 
   0  11  24       16.41       17.75     16.76 o 
   1  11  24       31.93       11.92     15.51 o 
   2  11  24      478.04      544.75     46.94 o 
   3  11  24       10.74       30.00     14.02 o 
   4  11  24      218.82      240.21     39.76 o 
   5  11  24       78.70       68.86     18.95 o 
   6  11  24      106.50      115.11     21.33 o 
   7  11  24       22.98       22.37     12.34 o 
  -6  12  24       46.67       32.92     22.56 o 
  -5  12  24      154.89      155.15     24.69 o 
  -4  12  24        7.35        2.31     11.21 o 
  -3  12  24        7.49        3.27     11.86 o 
  -2  12  24      225.03      166.84     32.42 o 
  -1  12  24      583.09      585.96     50.22 o 
   0  12  24        7.77       10.98     16.44 o 
   1  12  24      579.44      535.74     48.66 o 
   2  12  24      226.10      232.67     36.84 o 
   3  12  24        7.62       43.09     16.20 o 
   4  12  24        6.61       15.35     14.52 o 
   5  12  24      161.33      152.61     25.29 o 
   6  12  24       46.88       51.10     20.71 o 
  -4  13  24      156.84      194.34     26.53 o 
  -3  13  24       11.20       22.32     19.31 o 
  -2  13  24      838.85      904.81     64.89 o 
  -1  13  24      530.93      562.23     51.00 o 
   0  13  24        8.34        8.74     15.82 o 
   1  13  24      525.78      631.24     55.37 o 
   2  13  24      843.10      957.26     66.51 o 
   3  13  24       13.22       13.74     16.76 o 
   4  13  24      161.69      161.78     26.12 o 
  -2  14  24       78.35       50.89     24.20 o 
  -1  14  24      120.65       78.48     25.71 o 
   0  14  24      350.98      349.81     46.52 o 
   1  14  24      120.49      120.52     31.28 o 
   2  14  24       76.97      103.87     32.00 o 
   1   0  25      438.64      433.71     22.18 o 
   2   0  25      803.62      797.84     21.42 o 
   3   0  25       90.16       97.36      8.91 o 
   4   0  25        0.08        9.74      4.95 o 
   5   0  25       31.49       40.83     14.69 o 
   6   0  25       63.88       67.18     20.11 o 
   7   0  25       56.96       82.30     17.32 o 
   8   0  25      235.98      230.42     26.83 o 
   9   0  25        7.60       45.03     15.77 o 
  10   0  25       59.38       63.76     19.44 o 
 -10   1  25      260.35      220.22     29.90 o 
  -9   1  25      163.20      172.62     29.14 o 
  -8   1  25       37.09       39.16     14.60 o 
  -7   1  25       98.02      120.47     20.77 o 
  -6   1  25       90.58       78.98     17.11 o 
  -5   1  25       16.45       21.02     10.38 o 
  -4   1  25      115.81      134.30     12.58 o 
  -3   1  25      779.92      788.02     21.06 o 
  -2   1  25      321.77      353.00     50.45 o 
  -1   1  25       33.35       33.93     13.35 o 
   0   1  25       25.73       24.00      8.08 o 
   1   1  25       41.72       38.48      6.21 o 
   2   1  25      314.04      344.36     14.46 o 
   3   1  25      759.07      740.19     21.00 o 
   4   1  25      116.20      116.22     10.05 o 
   5   1  25       18.66       19.40      8.53 o 
   6   1  25       87.08       96.54     12.83 o 
   7   1  25       98.84       82.25     17.29 o 
   8   1  25       37.06       32.10     13.87 o 
   9   1  25      164.42      151.24     28.05 o 
  10   1  25      258.13      227.42     30.87 o 
 -10   2  25       39.41        8.13     17.62 o 
  -9   2  25       49.34       63.41     18.36 o 
  -8   2  25       70.23       47.91     15.59 o 
  -7   2  25      123.08      156.02     22.51 o 
  -6   2  25       42.74       48.08     13.57 o 
  -5   2  25     1038.64     1068.04     43.03 o 
  -4   2  25      663.66      671.45     32.46 o 
  -3   2  25      262.20      252.29     30.55 o 
  -2   2  25      265.39      259.28     28.34 o 
  -1   2  25      255.26      224.73     30.29 o 
   0   2  25     1569.36     1509.36     30.23 o 
   1   2  25      247.92      270.14     13.00 o 
   2   2  25      261.26      259.98     13.14 o 
   3   2  25      259.77      242.07     11.58 o 
   4   2  25      660.91      658.11     20.87 o 
   5   2  25     1036.22      953.19     25.91 o 
   6   2  25       41.58       43.22     10.57 o 
   7   2  25      119.49      145.45     21.84 o 
   8   2  25       70.54       52.34     16.14 o 
   9   2  25       51.18       58.85     18.82 o 
  10   2  25       39.12       43.00     20.24 o 
 -10   3  25      241.39      195.99     29.56 o 
  -9   3  25       58.31       69.45     30.52 o 
  -8   3  25       44.96       60.32     17.75 o 
  -7   3  25       14.61        3.71      9.73 o 
  -6   3  25        7.80       19.36     15.43 o 
  -5   3  25      275.01      242.10     23.55 o 
  -4   3  25      351.44      336.96     25.13 o 
  -3   3  25       54.11       27.95     14.62 o 
  -2   3  25      204.38      224.03     27.84 o 
  -1   3  25       54.66       32.70      6.69 o 
   0   3  25       63.02       61.85      7.42 o 
   1   3  25       43.18       43.12      7.12 o 
   2   3  25      206.83      202.79     12.62 o 
   3   3  25       42.31       36.72     13.64 o 
   4   3  25      350.22      352.16     16.37 o 
   5   3  25      282.24      275.24     22.52 o 
   6   3  25        7.71       18.56     11.01 o 
   7   3  25        8.58       -8.96      9.49 o 
   8   3  25       44.93       31.77     13.85 o 
   9   3  25       60.35       91.49     25.45 o 
  10   3  25      244.68      191.59     30.42 o 
 -10   4  25      130.26      144.66     25.94 o 
  -9   4  25      106.70       94.34     21.71 o 
  -8   4  25       49.13       45.70     15.94 o 
  -7   4  25       72.44       88.44     18.05 o 
  -6   4  25      434.91      448.93     31.69 o 
  -5   4  25      255.58      254.25     24.03 o 
  -4   4  25     1309.43     1270.23     67.49 o 
  -3   4  25       66.28       71.03     20.14 o 
  -2   4  25      745.70      787.61     48.19 o 
  -1   4  25       53.06       53.21      9.16 o 
   0   4  25     1582.69     1478.71     30.12 o 
   1   4  25       60.45       70.53      8.45 o 
   2   4  25      738.77      722.44     18.75 o 
   3   4  25       63.27       51.34      8.13 o 
   4   4  25     1306.96     1289.68     35.49 o 
   5   4  25      240.96      243.49     17.31 o 
   6   4  25      430.70      420.51     25.40 o 
   7   4  25       74.70       60.91     16.48 o 
   8   4  25       50.38       41.20     17.30 o 
   9   4  25      107.21      120.64     22.96 o 
  10   4  25      128.69      154.64     26.30 o 
 -10   5  25       40.51       40.31     17.40 o 
  -9   5  25        7.95       10.12     24.95 o 
  -8   5  25        0.40       15.53     12.67 o 
  -7   5  25      652.95      680.31     39.04 o 
  -6   5  25       13.26       16.40     13.66 o 
  -5   5  25       74.94      107.44     18.08 o 
  -4   5  25       28.35       46.89     17.38 o 
  -3   5  25       68.82       56.57     18.16 o 
  -2   5  25       90.62       47.51     16.96 o 
  -1   5  25      863.28      882.65     36.94 o 
   0   5  25       10.53        5.10      6.32 o 
   1   5  25      857.05      786.52     22.37 o 
   2   5  25       90.77       85.14     11.02 o 
   3   5  25       73.72       49.27      9.68 o 
   4   5  25       28.20       26.92      8.61 o 
   5   5  25       79.19       78.98     23.25 o 
   6   5  25       12.09       14.17     12.69 o 
   7   5  25      655.26      624.26     39.35 o 
   8   5  25        0.36        1.33     11.71 o 
   9   5  25        8.47       18.70     14.14 o 
  10   5  25       40.07       44.44     18.99 o 
  -9   6  25      243.21      313.99     78.89 o 
  -8   6  25       18.29       45.55     28.18 o 
  -7   6  25      166.69      199.79     29.38 o 
  -6   6  25       80.01       69.87     16.83 o 
  -5   6  25      379.09      343.51     40.17 o 
  -4   6  25       95.29      110.84     25.08 o 
  -3   6  25      257.94      212.06     30.18 o 
  -2   6  25      335.49      306.25     33.98 o 
  -1   6  25     1168.59      909.23     53.34 o 
   0   6  25      200.39      133.96     15.78 o 
   1   6  25     1173.34     1081.30     39.00 o 
   2   6  25      328.98      246.71     16.23 o 
   3   6  25      258.56      235.30     16.75 o 
   4   6  25       95.93       90.34     12.75 o 
   5   6  25      370.95      377.05     24.52 o 
   6   6  25       82.09       71.44     13.08 o 
   7   6  25      169.10      218.24     19.86 o 
   8   6  25       18.31       12.80      9.80 o 
   9   6  25      240.98      238.35     39.39 o 
  -9   7  25      619.94      632.00     64.22 o 
  -8   7  25       72.48       72.74     19.13 o 
  -7   7  25      209.45      262.36     39.26 o 
  -6   7  25       37.27       46.34     14.90 o 
  -5   7  25      132.08      154.40     30.70 o 
  -4   7  25      121.24      133.69     28.62 o 
  -3   7  25      144.35      123.65     26.33 o 
  -2   7  25      756.44      715.85     50.22 o 
  -1   7  25       92.13       61.67     18.84 o 
   0   7  25      469.74      433.12     36.74 o 
   1   7  25      103.64      100.37     15.41 o 
   2   7  25      758.27      779.13     35.10 o 
   3   7  25      133.19      168.17     19.73 o 
   4   7  25      120.75      116.05     14.49 o 
   5   7  25      133.74      141.98     17.47 o 
   6   7  25       38.82       32.97     10.99 o 
   7   7  25      216.13      218.61     24.32 o 
   8   7  25       71.19       75.06     18.37 o 
   9   7  25      623.97      680.35     45.43 o 
  -9   8  25       30.89       21.00     12.41 o 
  -8   8  25       18.01       27.51     11.69 o 
  -7   8  25      251.56      252.44     28.65 o 
  -6   8  25       82.07       82.63     18.59 o 
  -5   8  25     1018.53     1026.27     66.92 o 
  -4   8  25      182.65      178.23     31.95 o 
  -3   8  25      142.03      146.96     29.04 o 
  -2   8  25       62.45       48.03     18.68 o 
  -1   8  25     1180.83     1173.64     63.85 o 
   0   8  25      184.75      186.40     29.19 o 
   1   8  25     1163.31     1268.86     45.01 o 
   2   8  25       59.75       62.21     15.12 o 
   3   8  25      144.84      125.60     19.99 o 
   4   8  25      185.69      205.68     17.94 o 
   5   8  25     1025.85      996.12     35.63 o 
   6   8  25       81.70      115.49     19.76 o 
   7   8  25      249.72      268.19     23.12 o 
   8   8  25       16.51       25.74     11.82 o 
   9   8  25       27.30       30.34     15.22 o 
  -8   9  25       99.04       87.66     16.83 o 
  -7   9  25       30.54       26.36     16.96 o 
  -6   9  25       49.97       38.60     15.34 o 
  -5   9  25       90.02      108.24     19.95 o 
  -4   9  25      326.03      309.47     26.95 o 
  -3   9  25      170.52      130.88     18.63 o 
  -2   9  25      532.25      565.86     44.81 o 
  -1   9  25      112.50       56.46     21.02 o 
   0   9  25       28.76       22.43     16.70 o 
   1   9  25      103.17       63.44     21.54 o 
   2   9  25      529.81      555.25     91.64 o 
   3   9  25      165.21      138.72     20.52 o 
   4   9  25      327.27      341.93     23.86 o 
   5   9  25       93.35       68.19     13.39 o 
   6   9  25       48.67       36.92     12.02 o 
   7   9  25       36.35       39.63     13.40 o 
   8   9  25       96.85      116.41     18.18 o 
  -7  10  25       49.07       32.62     21.88 o 
  -6  10  25        3.29      -12.20     12.20 o 
  -5  10  25      163.77      182.45     24.09 o 
  -4  10  25       33.52       34.49     13.88 o 
  -3  10  25      393.92      397.93     35.15 o 
  -2  10  25      236.27      219.77     44.05 o 
  -1  10  25       96.89       76.76     23.78 o 
   0  10  25      385.29      370.94     40.80 o 
   1  10  25      110.67      114.54     26.49 o 
   2  10  25      243.04      255.25     24.96 o 
   3  10  25      390.59      422.65     31.26 o 
   4  10  25       31.34       15.54     13.29 o 
   5  10  25      165.55      149.44     18.48 o 
   6  10  25        2.91        5.69     10.29 o 
   7  10  25       49.30       52.34     15.17 o 
  -6  11  25       23.99       21.52     17.67 o 
  -5  11  25      258.81      195.72     33.10 o 
  -4  11  25      405.81      410.86     32.56 o 
  -3  11  25       39.06       34.78     13.62 o 
  -2  11  25      186.54      172.46     33.15 o 
  -1  11  25      161.64      178.81     33.15 o 
   0  11  25      133.12      179.59     32.84 o 
   1  11  25      170.10      145.14     31.02 o 
   2  11  25      189.89      223.46     34.97 o 
   3  11  25       35.23       43.71     15.43 o 
   4  11  25      404.05      492.97     80.11 o 
   5  11  25      263.37      243.75     28.51 o 
   6  11  25       22.97       16.88     31.09 o 
  -5  12  25      213.39      261.94     37.78 o 
  -4  12  25       64.02       70.44     18.34 o 
  -3  12  25       15.06       22.53     18.27 o 
  -2  12  25       51.92       52.87     23.05 o 
  -1  12  25      247.60      227.72     37.26 o 
   0  12  25      907.85     1052.60     69.16 o 
   1  12  25      239.67      219.55     36.53 o 
   2  12  25       49.16       86.54     27.89 o 
   3  12  25       13.46       39.45     21.80 o 
   4  12  25       63.16       64.47     32.13 o 
   5  12  25      215.00      232.36     29.09 o 
  -4  13  25      116.46      123.49     23.17 o 
  -3  13  25       73.30       50.27     22.64 o 
  -2  13  25      202.89      215.81     38.20 o 
  -1  13  25        3.34       13.53     18.27 o 
   0  13  25       22.23       17.69     18.27 o 
   1  13  25        3.21       21.13     18.01 o 
   2  13  25      201.65      216.38     38.61 o 
   3  13  25       71.20       73.53     28.31 o 
   4  13  25      114.95      129.86     24.26 o 
  -2  14  25       10.45       28.83     20.71 o 
  -1  14  25      554.35      576.70     57.61 o 
   0  14  25      305.94      467.99     53.18 o 
   1  14  25      557.66      659.08     57.61 o 
   2  14  25       11.86       19.46     19.46 o 
   0   0  26     4052.90     3986.05    114.02 o 
   1   0  26       50.96       57.88     11.03 o 
   2   0  26        0.03        3.95      4.23 o 
   3   0  26      347.13      388.32     15.25 o 
   4   0  26       35.82       27.37      7.79 o 
   5   0  26      155.62      188.84     15.44 o 
   6   0  26      471.45      384.30     71.16 o 
   7   0  26      366.65      413.15     32.56 o 
   8   0  26     1264.31     1281.50     55.24 o 
   9   0  26      567.75      532.18     39.75 o 
  10   0  26      600.94      561.33     43.05 o 
 -10   1  26      162.14      230.16    107.54 o 
  -9   1  26       69.03      107.36     22.35 o 
  -8   1  26      204.45      168.57     25.29 o 
  -7   1  26      222.83      232.73     26.09 o 
  -6   1  26      153.26      143.51     25.21 o 
  -5   1  26      267.51      253.46     23.86 o 
  -4   1  26      143.78      131.23     13.07 o 
  -3   1  26       85.90       84.74      8.68 o 
  -2   1  26     1087.48     1082.56     41.92 o 
  -1   1  26      108.17       99.94     12.96 o 
   0   1  26        5.34        7.87      6.90 o 
   1   1  26      109.95      121.52      9.91 o 
   2   1  26     1084.55     1042.13     30.45 o 
   3   1  26       86.98       98.29     12.10 o 
   4   1  26      146.58      152.77     11.23 o 
   5   1  26      264.13      237.66     17.52 o 
   6   1  26      149.46      148.23     21.29 o 
   7   1  26      219.66      198.58     25.08 o 
   8   1  26      204.48      192.42     35.72 o 
   9   1  26       67.90       86.12     21.91 o 
  10   1  26      159.97      187.46     29.19 o 
 -10   2  26       51.03       57.24     18.75 o 
  -9   2  26      218.12      276.46     37.44 o 
  -8   2  26      268.02      320.49     31.65 o 
  -7   2  26      227.35      185.85     24.04 o 
  -6   2  26      721.29      613.53     35.07 o 
  -5   2  26      371.51      366.00     27.65 o 
  -4   2  26     2180.69     2005.03     59.58 o 
  -3   2  26      436.25      441.29     37.36 o 
  -2   2  26      116.78      119.99     13.53 o 
  -1   2  26      559.30      598.48     44.75 o 
   0   2  26     8685.15     8232.47    110.20 o 
   1   2  26      577.67      612.29     19.09 o 
   2   2  26      114.54      121.75     10.47 o 
   3   2  26      437.93      425.64     16.46 o 
   4   2  26     2192.73     2035.99     43.76 o 
   5   2  26      382.54      373.22     17.04 o 
   6   2  26      719.58      601.49     34.07 o 
   7   2  26      229.12      186.32     24.64 o 
   8   2  26      270.51      256.94     28.52 o 
   9   2  26      227.23      255.64     40.72 o 
  10   2  26       44.47       40.48     18.01 o 
 -10   3  26      144.77      139.66     25.97 o 
  -9   3  26       56.98       77.82     19.91 o 
  -8   3  26       54.14       50.43     15.98 o 
  -7   3  26      192.71      200.68     24.89 o 
  -6   3  26      100.51      112.27     19.35 o 
  -5   3  26      140.50      158.27     23.55 o 
  -4   3  26      793.56      782.24     36.00 o 
  -3   3  26      362.20      286.16     33.04 o 
  -2   3  26       35.71       35.80     15.92 o 
  -1   3  26      443.27      407.98     16.35 o 
   0   3  26       27.31       21.92      7.62 o 
   1   3  26      430.88      406.01     15.93 o 
   2   3  26       33.19       27.91      9.85 o 
   3   3  26      365.10      341.63     23.72 o 
   4   3  26      797.05      712.55     22.48 o 
   5   3  26      142.48      143.15     13.95 o 
   6   3  26      101.64      117.14     14.63 o 
   7   3  26      195.63      142.75     22.31 o 
   8   3  26       53.64       93.29     20.07 o 
   9   3  26       55.92       59.95     18.76 o 
  10   3  26      147.30      135.72     34.97 o 
 -10   4  26      428.17      479.88     40.99 o 
  -9   4  26      125.08      161.24     26.40 o 
  -8   4  26      139.57      147.00     23.96 o 
  -7   4  26      223.42      235.53     51.47 o 
  -6   4  26       32.17       21.26     12.18 o 
  -5   4  26      191.45      166.40     21.12 o 
  -4   4  26      812.19      674.95     50.11 o 
  -3   4  26      279.30      272.17     32.99 o 
  -2   4  26       70.89       53.08     17.38 o 
  -1   4  26     3239.98     3057.00     68.55 o 
   0   4  26      104.92       97.49      9.14 o 
   1   4  26     3228.56     3024.93     48.82 o 
   2   4  26       75.65       70.23      8.94 o 
   3   4  26      278.00      269.18     17.15 o 
   4   4  26      804.14      793.63     27.84 o 
   5   4  26      185.55      168.34     15.56 o 
   6   4  26       39.09       40.79     10.35 o 
   7   4  26      225.45      258.70     28.26 o 
   8   4  26      137.78      112.50     33.75 o 
   9   4  26      118.56      144.65     42.88 o 
  10   4  26      434.27      436.74     39.87 o 
 -10   5  26       79.60       64.70     29.74 o 
  -9   5  26      154.20      157.05     25.81 o 
  -8   5  26       72.31      103.89     20.22 o 
  -7   5  26       22.11       15.08     11.46 o 
  -6   5  26       64.44       52.21     14.84 o 
  -5   5  26       30.01       35.46     12.49 o 
  -4   5  26     1213.48     1158.86     65.88 o 
  -3   5  26      271.40      274.46     33.51 o 
  -2   5  26      897.79      791.26     50.43 o 
  -1   5  26      833.69      753.16     48.14 o 
   0   5  26       10.32       -1.99      7.36 o 
   1   5  26      846.98      769.12     24.96 o 
   2   5  26      895.60      812.39     34.88 o 
   3   5  26      270.97      243.41     16.75 o 
   4   5  26     1222.41     1083.78     33.77 o 
   5   5  26       27.89       13.57      8.28 o 
   6   5  26       63.16       70.23     12.38 o 
   7   5  26       20.44       24.66      9.82 o 
   8   5  26       76.40       95.41     20.46 o 
   9   5  26      155.82      113.32     23.48 o 
  10   5  26       79.84      112.32     25.05 o 
  -9   6  26      783.87      793.40     85.19 o 
  -8   6  26      293.65      341.39     42.33 o 
  -7   6  26      483.18      557.07     38.24 o 
  -6   6  26        1.09        9.29     10.85 o 
  -5   6  26      137.83      168.92     31.17 o 
  -4   6  26      457.18      463.05     42.41 o 
  -3   6  26      370.69      380.88     40.02 o 
  -2   6  26      453.43      374.89     37.52 o 
  -1   6  26      124.87      166.37     27.11 o 
   0   6  26     1356.67     1393.47     44.49 o 
   1   6  26      125.20      139.90     16.82 o 
   2   6  26      453.17      396.53     19.90 o 
   3   6  26      373.86      397.90     20.53 o 
   4   6  26      461.84      445.38     22.50 o 
   5   6  26      138.61      163.92     16.26 o 
   6   6  26        0.70       12.96      8.98 o 
   7   6  26      482.28      514.00     27.59 o 
   8   6  26      291.84      300.31     32.10 o 
   9   6  26      781.37      660.80     44.73 o 
  -9   7  26        1.06       26.55     16.15 o 
  -8   7  26       88.61      134.01     27.14 o 
  -7   7  26      305.84      378.49     32.96 o 
  -6   7  26      117.76      112.87     19.93 o 
  -5   7  26       41.50       53.55     21.34 o 
  -4   7  26      238.64      242.50     35.70 o 
  -3   7  26      246.85      223.87     32.73 o 
  -2   7  26      862.40      992.86     59.22 o 
  -1   7  26      606.84      638.99     46.52 o 
   0   7  26       36.69       42.88     16.44 o 
   1   7  26      601.26      653.46     33.90 o 
   2   7  26      857.61      899.88     38.49 o 
   3   7  26      242.40      235.22     27.38 o 
   4   7  26      236.92      239.41     18.69 o 
   5   7  26       38.68       38.32     11.03 o 
   6   7  26      120.30      119.84     19.02 o 
   7   7  26      301.63      373.32     25.28 o 
   8   7  26       93.41       79.42     17.07 o 
   9   7  26        1.17       -4.52     12.81 o 
  -8   8  26      150.09      139.92     19.54 o 
  -7   8  26       62.51       54.28     17.60 o 
  -6   8  26      243.38      247.82     27.45 o 
  -5   8  26       61.48       66.35     23.73 o 
  -4   8  26      343.12      315.36     39.03 o 
  -3   8  26      172.66      196.24     32.68 o 
  -2   8  26       16.59        8.64     13.43 o 
  -1   8  26      139.17      144.46     27.16 o 
   0   8  26      212.21      182.40     29.19 o 
   1   8  26      134.75      109.53     17.07 o 
   2   8  26       18.04       27.61     11.62 o 
   3   8  26      172.94      169.49     21.73 o 
   4   8  26      336.58      345.34     21.94 o 
   5   8  26       61.94       73.43     13.11 o 
   6   8  26      239.40      263.93     21.63 o 
   7   8  26       63.90       48.42     13.14 o 
   8   8  26      145.00      142.35     18.63 o 
  -8   9  26       54.71       47.02     14.66 o 
  -7   9  26        3.34       -4.81     10.86 o
[truncated: 133,402 more chars]
